# Supplementary material for: Selection Signal Analysis Reveals Hainan Yellow Cattle Are Being Selectively Bred for Heat Tolerance
Source: Animals (Basel). 2024 Feb 29;14(5):775. doi: 10.3390/ani14050775 (PMC10931139; doi:10.3390/ani14050775)
Supplement: Supplementary file 1 [file animals-14-00775-s001.zip]

Archive with 7 entries (6 files):
- Supplementary Tables/
- Supplementary Tables/Supplementary Table S1.xlsx
- Supplementary Tables/Supplementary Table S2.xlsx
- Supplementary Tables/Supplementary Table S3.xlsx
- Supplementary Tables/Supplementary Table S4.xlsx
- Supplementary Tables/Supplementary Table S5.xlsx
- Supplementary Tables/Supplementary Table S6.xlsx
