# Supplementary material for: Selection Signal Analysis Reveals Hainan Yellow Cattle Are Being Selectively Bred for Heat Tolerance
Source: Animals (Basel). 2024 Feb 29;14(5):775. doi: 10.3390/ani14050775 (PMC10931139; doi:10.3390/ani14050775)
Supplement: Supplementary file 1 [file animals-14-00775-s001.zip › Supplementary Tables/Supplementary Table S1.xlsx]

## Sheet: Sheet1
Supplementary Table S1:List of additional cattle samples for analysis of genetic background in Hainan yelow cattle
Sample ID	BioProject	group
SRR3694651	PRJNA565271	Zebu
SRR3694652	PRJNA565271	Zebu
SRR3694653	PRJNA565271	Zebu
SRR3694654	PRJNA565271	Zebu
SRR3694655	PRJNA565271	Zebu
SRR3694656	PRJNA565271	Zebu
SRR3694657	PRJNA565271	Zebu
SRR3694658	PRJNA565271	Zebu
SRR3694659	PRJNA565271	Zebu
SRR5507233	PRJNA379859	NangYang
SRR5507234	PRJNA379859	NangYang
SRR5507235	PRJNA379859	NangYang
SRR5507237	PRJNA379859	NangYang
SRR6234770	PRJNA396672	NangYang
SRR6234771	PRJNA396672	NangYang
SRR6234778	PRJNA396672	QinChuan
SRR6234779	PRJNA396672	QinChuan
SRR10112117	PRJNA565271	YanBian
SRR10112118	PRJNA565271	YanBian
SRR10112119	PRJNA565271	YanBian
SRR10112120	PRJNA565271	YanBian
SRR10112121	PRJNA565271	YanBian
SRR10112122	PRJNA565271	YanBian
SRR5507273	PRJNA379859	YanBian
SRR6234774	PRJNA396672	YanBian
SRR6234775	PRJNA396672	YanBian
