# Supplementary material for: Selection Signal Analysis Reveals Hainan Yellow Cattle Are Being Selectively Bred for Heat Tolerance
Source: Animals (Basel). 2024 Feb 29;14(5):775. doi: 10.3390/ani14050775 (PMC10931139; doi:10.3390/ani14050775)
Supplement: Supplementary file 1 [file animals-14-00775-s001.zip › Supplementary Tables/Supplementary Table S2.xlsx]

## Sheet: Sheet1
Supplementary Table S2: The score of fixed index
CHROM	BIN_START	BIN_END	WEIGHTED_FST	MEAN_FST
8	41040001	41090000	-0.000813841	2.55002e-05
12	73060001	73110000	-0.00363576	2.78189e-05
15	39360001	39410000	-0.000470017	4.62206e-05
30	129100001	129150000	0.0040362	4.78109e-05
4	77800001	77850000	-0.00460647	5.27227e-05
5	30140001	30190000	0.000179089	7.41343e-05
12	70660001	70710000	-0.00203413	7.81178e-05
24	44080001	44130000	0.000846505	8.10663e-05
16	26500001	26550000	-0.000594369	0.000126474
20	53100001	53150000	-0.00202698	0.000149255
10	41800001	41850000	-0.00217855	0.000181725
8	36960001	37010000	-0.00237447	0.000215705
6	53340001	53390000	0.00116138	0.000273707
10	79980001	80030000	-0.00272581	0.000367936
30	93840001	93890000	0.000426335	0.000426335
30	93860001	93910000	0.000426335	0.000426335
13	69080001	69130000	-0.000503303	0.00053856
16	41980001	42030000	0.000663455	0.000547807
16	38460001	38510000	-0.00127841	0.000557648
25	15280001	15330000	0.00202228	0.000583127
20	32840001	32890000	-0.00123673	0.00069824
30	94340001	94390000	0.000608055	0.000756195
30	30920001	30970000	-0.00709464	0.000834333
5	21480001	21530000	0.000376746	0.000850201
20	70360001	70410000	-0.000420975	0.000857604
6	80500001	80550000	9.60235e-05	0.000892529
30	65700001	65750000	0.000895557	0.000895557
30	65720001	65770000	0.000895557	0.000895557
30	65740001	65790000	0.000895557	0.000895557
5	21500001	21550000	0.00280202	0.000902862
14	78440001	78490000	0.00106425	0.000939019
18	51460001	51510000	0.00110513	0.000939457
2	122280001	122330000	0.00114172	0.000969424
18	44620001	44670000	-0.000414757	0.000998275
26	29940001	29990000	0.00111398	0.00102683
29	40380001	40430000	0.00178903	0.00103455
13	69160001	69210000	0.000804008	0.0010385
18	51480001	51530000	0.00145467	0.00107744
18	8140001	8190000	0.00199416	0.00109409
24	44220001	44270000	-0.00117062	0.00110777
6	78000001	78050000	0.000220626	0.00117262
2	68320001	68370000	0.00383246	0.00117836
28	44740001	44790000	0.00326018	0.00382956
6	79680001	79730000	0.00208492	0.0038461
30	129080001	129130000	0.00728932	0.00386019
11	94520001	94570000	0.00418308	0.00386271
3	68040001	68090000	0.00362756	0.00387501
27	31920001	31970000	0.00583762	0.00389748
2	122300001	122350000	0.0043323	0.00390045
23	28080001	28130000	0.00386113	0.00391283
3	67880001	67930000	0.000492255	0.00402165
25	34920001	34970000	0.00170992	0.00407457
1	69160001	69210000	0.00601144	0.00407612
6	80540001	80590000	0.000756854	0.00407641
11	85460001	85510000	0.00302993	0.0040831
2	54660001	54710000	0.00640593	0.00408678
8	94160001	94210000	0.00450724	0.0041317
6	78920001	78970000	0.00435938	0.00415182
3	63140001	63190000	0.00163715	0.00416489
14	67240001	67290000	0.001776	0.00418261
12	70200001	70250000	0.00475645	0.00421719
28	12920001	12970000	0.00301413	0.00433708
7	61220001	61270000	0.00102954	0.00434036
24	44020001	44070000	0.00460006	0.00436467
1	2700001	2750000	-0.000893319	0.00438779
3	60320001	60370000	0.00726185	0.00440786
1	101640001	101690000	0.00316437	0.00441289
24	42500001	42550000	0.00207186	0.00443239
22	31460001	31510000	0.00687911	0.00444267
15	73380001	73430000	0.00485723	0.00445158
16	26220001	26270000	0.00413642	0.00445628
20	9120001	9170000	0.000641703	0.00445798
7	19380001	19430000	-0.00272429	0.00447203
13	69060001	69110000	0.00338802	0.00449592
20	11300001	11350000	0.00253398	0.00450429
14	78460001	78510000	0.00556435	0.0045304
7	81400001	81450000	0.00140951	0.00454451
3	62160001	62210000	-0.00072139	0.00460282
6	78940001	78990000	0.005534	0.00465272
24	42440001	42490000	0.00660883	0.00466397
20	34500001	34550000	0.00560413	0.00469595
20	53120001	53170000	0.003156	0.00471173
19	10120001	10170000	0.00349305	0.00475343
26	18020001	18070000	-0.000989539	0.00476592
6	80000001	80050000	0.00737539	0.00481034
5	83420001	83470000	0.00522499	0.00481286
15	36120001	36170000	0.00175783	0.0048611
24	48360001	48410000	0.00551906	0.00486624
30	31760001	31810000	0.00275973	0.00486647
11	24000001	24050000	0.00420478	0.00489562
22	31560001	31610000	0.00457836	0.00489702
30	55240001	55290000	0.00489507	0.00490273
8	37080001	37130000	0.00389576	0.00492361
18	51500001	51550000	0.0036104	0.00494607
2	65960001	66010000	0.00551368	0.0049648
23	420001	470000	0.00911088	0.00499987
24	44100001	44150000	0.00520643	0.00500092
8	36940001	36990000	0.00123148	0.00500586
11	85580001	85630000	0.00361719	0.00501649
10	79960001	80010000	0.000988727	0.00501825
18	10200001	10250000	0.00465419	0.00506067
20	34460001	34510000	0.00580302	0.00509229
1	101960001	102010000	0.00520817	0.00509662
3	1380001	1430000	0.000600289	0.0051006
8	50040001	50090000	0.00389034	0.00512973
3	68060001	68110000	0.00654229	0.00513818
18	51540001	51590000	0.00578939	0.00519709
16	38440001	38490000	0.0045449	0.00521578
6	77960001	78010000	0.00445891	0.00521709
3	61840001	61890000	0.00721774	0.00526715
16	42060001	42110000	0.00356087	0.00527355
30	28020001	28070000	0.00527749	0.00527749
30	28040001	28090000	0.00527749	0.00527749
25	29000001	29050000	-0.00422327	0.00528857
23	27340001	27390000	0.00513071	0.00530334
30	77440001	77490000	0.00802044	0.00533103
12	16200001	16250000	0.00300338	0.00536093
25	34940001	34990000	0.00152332	0.00542886
23	27360001	27410000	0.00508616	0.00542982
26	280001	330000	0.00729614	0.00545256
30	94300001	94350000	0.0054877	0.0054877
30	94320001	94370000	0.0054877	0.0054877
1	2740001	2790000	0.00712796	0.00548957
9	16960001	17010000	0.00363534	0.0054905
12	73040001	73090000	0.00624297	0.00559437
6	79940001	79990000	0.0108027	0.00560866
30	18840001	18890000	0.00544033	0.00560971
4	85540001	85590000	0.00273569	0.00561409
9	16980001	17030000	0.00403607	0.00566851
5	57620001	57670000	0.0011137	0.00569078
24	44200001	44250000	0.00395196	0.00570486
18	24120001	24170000	0.00657051	0.00573263
30	129880001	129930000	0.00782304	0.00573605
21	46600001	46650000	0.00728225	0.00593407
13	18000001	18050000	0.00210428	0.00594576
18	38040001	38090000	0.00580328	0.00597276
2	53880001	53930000	0.0100452	0.00599808
25	13040001	13090000	0.00314284	0.00599982
30	129860001	129910000	0.00730944	0.00604238
30	100140001	100190000	0.0132092	0.00605174
3	17260001	17310000	-0.00141795	0.00607083
20	9760001	9810000	0.00328379	0.00607687
7	75520001	75570000	0.00560737	0.00610684
10	57040001	57090000	0.00826942	0.00610739
16	42000001	42050000	0.00703493	0.00614357
16	42200001	42250000	0.00592343	0.00615109
7	75460001	75510000	0.00535868	0.00616301
23	27300001	27350000	0.00676244	0.00616837
2	54640001	54690000	0.00938754	0.00622285
6	90740001	90790000	0.00795017	0.00625632
6	79920001	79970000	0.0102633	0.00626434
20	53140001	53190000	0.005304	0.00628255
12	16220001	16270000	0.00451459	0.00629008
6	38440001	38490000	0.00619106	0.00629481
4	108680001	108730000	0.00520723	0.00630657
9	72500001	72550000	0.00453706	0.00631942
9	60100001	60150000	0.000621586	0.0063776
16	26580001	26630000	0.00611137	0.00639983
12	71240001	71290000	0.00718828	0.00642052
4	85500001	85550000	0.00375565	0.00652726
3	111040001	111090000	0.00783539	0.00652958
16	78220001	78270000	0.00804219	0.00654733
9	16940001	16990000	0.0056936	0.00655507
3	62940001	62990000	0.00110865	0.00658479
2	72860001	72910000	0.00988959	0.00659888
28	14480001	14530000	0.00796912	0.00664071
15	35500001	35550000	0.00309164	0.00664274
23	27500001	27550000	0.00258322	0.00665089
8	37040001	37090000	0.00363382	0.00673054
2	91340001	91390000	0.00594562	0.00681786
3	60380001	60430000	0.00698731	0.00684661
4	52760001	52810000	0.00207329	0.00684943
25	23680001	23730000	-0.00152614	0.00687967
2	72840001	72890000	0.0108924	0.00689946
7	73940001	73990000	0.00767015	0.00693353
5	13280001	13330000	0.00342803	0.00693393
18	44580001	44630000	0.00619117	0.00693595
13	69040001	69090000	0.0102517	0.00694221
21	6960001	7010000	0.012022	0.00694742
24	46380001	46430000	0.00629314	0.00696242
12	73020001	73070000	0.00768209	0.00700159
26	18040001	18090000	0.00238305	0.0070058
18	51440001	51490000	0.00458187	0.00703979
6	79640001	79690000	0.00250851	0.00705445
22	38620001	38670000	0.00608259	0.00706647
15	49120001	49170000	0.00884298	0.00706847
7	57420001	57470000	0.00427217	0.00708786
4	112160001	112210000	0.000720193	0.00709328
3	62360001	62410000	0.0062107	0.00712121
6	38200001	38250000	0.00417293	0.00712271
15	39580001	39630000	0.00775427	0.00712297
6	3780001	3830000	0.00857147	0.0071333
9	17320001	17370000	0.00335866	0.0071484
16	19300001	19350000	0.00470392	0.00726354
14	63560001	63610000	0.00958539	0.00728972
5	29760001	29810000	0.00836623	0.00732084
13	35660001	35710000	0.00345032	0.00734025
20	28680001	28730000	0.00750914	0.00734827
12	72280001	72330000	0.00729246	0.00738569
3	59900001	59950000	0.00758876	0.0073882
2	72940001	72990000	0.0100421	0.00740492
23	27240001	27290000	0.006902	0.00743157
30	19960001	20010000	0.00669682	0.00744783
31	6800001	6850000	0.0074555	0.0074555
31	6820001	6870000	0.0074555	0.0074555
30	33600001	33650000	0.0122528	0.00812501
4	77760001	77810000	0.00418671	0.00815238
8	41320001	41370000	0.00953792	0.00821219
3	32480001	32530000	0.00913533	0.00821285
6	79060001	79110000	0.00540544	0.00821679
16	26560001	26610000	0.00827634	0.00822158
2	24600001	24650000	0.00830669	0.00824533
23	27180001	27230000	0.00888542	0.00825396
26	18440001	18490000	0.00287552	0.00829579
18	51520001	51570000	0.00676995	0.00830389
7	94780001	94830000	0.00456873	0.00832056
7	61200001	61250000	0.00443219	0.00832544
4	85520001	85570000	0.00603669	0.00832875
17	53200001	53250000	0.00234468	0.00835734
17	67880001	67930000	0.00972822	0.00844238
12	71260001	71310000	0.00781135	0.00851191
24	58580001	58630000	0.00599987	0.00853868
18	44540001	44590000	0.00859981	0.00856337
3	63440001	63490000	0.00923545	0.00860957
9	24760001	24810000	0.00847909	0.00861849
3	60360001	60410000	0.00787512	0.0086553
2	3060001	3110000	0.00773405	0.00867692
1	101560001	101610000	0.0100331	0.00867717
24	44000001	44050000	0.00903359	0.00867754
2	68780001	68830000	0.0110384	0.00868399
1	69180001	69230000	0.0107867	0.00871235
17	58800001	58850000	0.0101034	0.00873679
23	28100001	28150000	0.00691029	0.00875263
30	130880001	130930000	0.0111761	0.00876528
12	69500001	69550000	0.00965681	0.00876667
12	69980001	70030000	0.0106869	0.00880058
23	51900001	51950000	0.0068712	0.00880691
15	39520001	39570000	0.0063095	0.00881538
30	83700001	83750000	-0.00322077	0.00882377
30	30220001	30270000	0.0106783	0.00882695
11	85440001	85490000	0.0101127	0.0088332
26	17880001	17930000	0.010035	0.00884587
3	61680001	61730000	0.00890199	0.00884731
10	56860001	56910000	0.00910703	0.00886921
18	38060001	38110000	0.0100198	0.0088737
24	8460001	8510000	0.00601857	0.00887641
28	13320001	13370000	0.00910013	0.00887736
8	5020001	5070000	0.00833429	0.00889499
12	69960001	70010000	0.00945675	0.00890554
26	2940001	2990000	0.00300051	0.00891465
13	20500001	20550000	0.0110929	0.00891688
3	62180001	62230000	0.00777246	0.00892193
5	21460001	21510000	0.00883812	0.00894503
2	53900001	53950000	0.0122311	0.00895004
22	7520001	7570000	0.0104549	0.00899321
9	14300001	14350000	0.0120706	0.00899329
20	34440001	34490000	0.0104444	0.00901018
11	86520001	86570000	0.0111666	0.00904574
7	73480001	73530000	0.0112081	0.00904829
7	69760001	69810000	0.0115461	0.00905754
6	79840001	79890000	0.00721413	0.00906221
6	1280001	1330000	0.010674	0.00911399
20	34480001	34530000	0.00983004	0.00913664
16	78240001	78290000	0.00866787	0.00914046
6	113600001	113650000	0.00645951	0.00915811
18	3720001	3770000	0.0104899	0.00919415
12	69480001	69530000	0.0101874	0.00921368
19	10100001	10150000	0.00570767	0.00922403
22	31440001	31490000	0.0129715	0.00922974
26	30000001	30050000	0.010819	0.00924864
30	106400001	106450000	-0.000672849	0.00924871
13	35640001	35690000	0.0090054	0.00926492
20	59960001	60010000	0.0138918	0.00927139
6	27520001	27570000	0.00178111	0.00930166
14	78300001	78350000	0.00910949	0.0093184
23	27820001	27870000	0.011129	0.00935536
20	35560001	35610000	0.00696933	0.00936029
16	38980001	39030000	0.000666128	0.00938562
12	71300001	71350000	0.00795882	0.00941281
10	36140001	36190000	0.0089432	0.00941583
1	124680001	124730000	0.00955882	0.00942546
15	39440001	39490000	0.00592346	0.00943944
18	22660001	22710000	0.0070516	0.00944731
16	69260001	69310000	0.00736506	0.00945325
1	101600001	101650000	0.0118786	0.00945531
2	68520001	68570000	0.00535302	0.00946038
16	36280001	36330000	0.00568598	0.00950856
9	64140001	64190000	0.0050274	0.0095189
30	129760001	129810000	0.0051059	0.00952173
6	79900001	79950000	0.0135294	0.00954657
30	25600001	25650000	0.0144067	0.00956198
12	69920001	69970000	0.0107255	0.00957077
12	69900001	69950000	0.0108246	0.00957284
10	41820001	41870000	0.0104466	0.00957865
30	96400001	96450000	0.00642644	0.00960092
7	73400001	73450000	0.0104765	0.00960476
7	103180001	103230000	0.00965262	0.0096052
3	61660001	61710000	0.0101029	0.00960625
7	69660001	69710000	0.0141095	0.00961555
16	38000001	38050000	0.0114149	0.0096206
2	69060001	69110000	0.00927171	0.00962342
6	79880001	79930000	0.0129146	0.00963335
9	24860001	24910000	0.00711924	0.00964251
20	46080001	46130000	0.00979559	0.00964776
3	59920001	59970000	0.00943767	0.00965913
19	740001	790000	0.0111428	0.00967065
6	90720001	90770000	0.00924844	0.00970273
6	29280001	29330000	0.00847209	0.00972419
2	121860001	121910000	0.0056721	0.0097613
18	45440001	45490000	-0.001367	0.0097797
10	36180001	36230000	0.00859487	0.00978104
15	24600001	24650000	0.0105347	0.00978931
20	52800001	52850000	0.00941839	0.00979447
28	1500001	1550000	0.00747728	0.00979558
1	2600001	2650000	0.00854183	0.00980513
12	70680001	70730000	0.00848817	0.00982114
15	73400001	73450000	0.00994291	0.00982157
3	60000001	60050000	0.0121234	0.00982457
12	71120001	71170000	0.00861057	0.00983175
9	24780001	24830000	0.00811497	0.00985493
12	69880001	69930000	0.0116973	0.00986566
21	27260001	27310000	0.00522842	0.00987437
12	69460001	69510000	0.00984355	0.00990577
12	70600001	70650000	0.0101631	0.00991547
13	80340001	80390000	0.0082952	0.00991583
30	83640001	83690000	0.012293	0.00992484
4	52780001	52830000	0.00753401	0.00992844
1	121520001	121570000	0.00936169	0.00993401
26	30040001	30090000	0.0138755	0.0099422
10	32960001	33010000	0.00791955	0.00994796
18	44520001	44570000	0.0109408	0.00996861
30	4220001	4270000	-0.00105274	0.0099789
13	35680001	35730000	0.00677213	0.00998575
2	91480001	91530000	0.0084462	0.0100188
18	45420001	45470000	0.00173836	0.0100358
3	61860001	61910000	0.0118863	0.0100461
12	71140001	71190000	0.00972852	0.010072
16	25720001	25770000	0.0073574	0.010092
7	61180001	61230000	0.00759671	0.0101115
12	72340001	72390000	0.00955296	0.0101547
1	101620001	101670000	0.0112371	0.0101592
2	91360001	91410000	0.00818049	0.0101592
23	28060001	28110000	0.00676962	0.0101638
12	71280001	71330000	0.00906002	0.0101645
11	85560001	85610000	0.00925059	0.0101652
9	28140001	28190000	0.0125518	0.0102516
13	52800001	52850000	0.00628004	0.010259
10	79940001	79990000	0.00614938	0.0102596
2	69040001	69090000	0.00823572	0.0102956
14	78480001	78530000	0.0105069	0.0103448
9	66680001	66730000	0.0107301	0.0103833
9	17340001	17390000	0.00564748	0.0104258
1	27540001	27590000	0.00813174	0.0104395
30	83620001	83670000	0.0110798	0.0104422
7	72900001	72950000	0.00819284	0.0104863
7	64620001	64670000	0.0103389	0.0104996
22	12060001	12110000	0.0105121	0.0105556
13	11300001	11350000	0.00773357	0.0105657
1	15600001	15650000	0.0121414	0.0105761
3	62920001	62970000	0.00485027	0.0105761
30	129840001	129890000	0.010178	0.0105923
28	12860001	12910000	0.00771352	0.0106269
11	94540001	94590000	0.0113588	0.0107222
28	13300001	13350000	0.00913098	0.0107284
12	70220001	70270000	0.011511	0.0107334
28	1520001	1570000	0.00819295	0.0107389
9	73920001	73970000	0.00956113	0.010742
7	94840001	94890000	0.00668063	0.0107465
16	26540001	26590000	0.00999352	0.0107466
11	85600001	85650000	0.0090276	0.0107665
19	25740001	25790000	0.0092238	0.0107707
12	71320001	71370000	0.010164	0.010778
3	21540001	21590000	0.00850591	0.0107977
2	114660001	114710000	0.00909075	0.010819
14	63500001	63550000	0.00759221	0.0108351
29	22260001	22310000	0.0143666	0.0108946
9	41400001	41450000	0.0127276	0.0108948
26	17240001	17290000	0.00143273	0.0108952
21	27240001	27290000	0.00357447	0.0109121
6	84040001	84090000	0.00958815	0.0109183
10	41300001	41350000	0.00778671	0.010935
3	61640001	61690000	0.010313	0.0109785
16	59720001	59770000	0.0136643	0.0109942
16	38580001	38630000	0.0127132	0.0110153
30	64740001	64790000	0.0106032	0.011043
30	64760001	64810000	0.0106032	0.011043
4	112700001	112750000	0.0121877	0.0110532
9	55100001	55150000	0.012535	0.0110778
15	68780001	68830000	0.0062186	0.0111186
10	28320001	28370000	0.0122049	0.011132
23	27220001	27270000	0.0117807	0.0111708
6	53400001	53450000	0.0163179	0.0111788
2	121840001	121890000	0.0102372	0.0112056
13	27440001	27490000	0.00998231	0.011279
2	54060001	54110000	0.0157623	0.011289
26	260001	310000	0.0199274	0.0113011
6	79080001	79130000	0.0124158	0.0113092
6	38160001	38210000	0.00926337	0.0113109
2	51180001	51230000	0.0106503	0.0113112
6	53260001	53310000	0.012248	0.0113204
11	19860001	19910000	0.00794725	0.0113311
9	64480001	64530000	0.0105263	0.0113325
3	61700001	61750000	0.0112174	0.0113405
13	82880001	82930000	0.00286455	0.0113481
7	71660001	71710000	0.0131527	0.0113776
20	8480001	8530000	0.0117654	0.0113839
9	72540001	72590000	0.0129215	0.0113926
29	40420001	40470000	0.00724098	0.0113959
6	77560001	77610000	0.0150743	0.0114123
6	97600001	97650000	0.00756214	0.0114294
20	32820001	32870000	0.00691703	0.0114422
10	38700001	38750000	0.00991292	0.0114527
2	75360001	75410000	0.0123329	0.0114625
26	29960001	30010000	0.0106649	0.011473
15	36140001	36190000	0.00503589	0.0115092
23	27840001	27890000	0.0125297	0.0115123
3	84960001	85010000	0.0131636	0.011555
17	44660001	44710000	0.00912814	0.0115897
24	48060001	48110000	0.00859271	0.01159
1	119100001	119150000	0.0110569	0.0115934
10	41480001	41530000	0.0137081	0.0115958
17	44680001	44730000	0.0102517	0.0115962
14	78280001	78330000	0.00911602	0.0116017
18	45040001	45090000	0.00976659	0.0116055
5	75960001	76010000	0.0184058	0.0116071
26	20900001	20950000	0.012027	0.0116077
20	53240001	53290000	0.00966162	0.0116243
4	85480001	85530000	0.00477944	0.0116447
8	94060001	94110000	0.0138904	0.011661
18	8100001	8150000	0.00728024	0.0116641
30	63600001	63650000	0.0146421	0.0116649
6	7360001	7410000	0.00897609	0.0116737
27	31980001	32030000	0.00957909	0.0116738
18	8160001	8210000	0.0113579	0.0116755
6	115280001	115330000	0.0113667	0.0116761
14	18280001	18330000	0.00425373	0.0116768
2	55260001	55310000	0.00717632	0.011689
3	52900001	52950000	0.0038228	0.011696
6	78020001	78070000	0.0102694	0.011713
10	58780001	58830000	0.011245	0.011714
1	124100001	124150000	0.00262348	0.0117177
9	72720001	72770000	0.00845179	0.0117364
6	108860001	108910000	0.0137482	0.0117496
30	30400001	30450000	0.011765	0.011765
4	108720001	108770000	0.0118863	0.0117715
12	70280001	70330000	0.0112665	0.0117755
1	36880001	36930000	0.0113709	0.0117808
28	14500001	14550000	0.0135848	0.0118002
20	53220001	53270000	0.00683119	0.0118256
11	22320001	22370000	0.0117361	0.0118353
24	3440001	3490000	0.010274	0.0118668
2	91420001	91470000	0.0102269	0.0118728
3	52840001	52890000	0.0042995	0.0118737
7	75400001	75450000	0.0128827	0.0119464
30	61020001	61070000	0.0121352	0.0119559
7	71560001	71610000	0.0119817	0.0119614
23	27280001	27330000	0.011804	0.0119666
4	108700001	108750000	0.0118019	0.0119716
23	27160001	27210000	0.0127453	0.0119751
6	84060001	84110000	0.00976047	0.0119753
23	29580001	29630000	0.0103597	0.0119791
14	66520001	66570000	0.0080768	0.0119954
1	70500001	70550000	0.00960942	0.0120037
26	47780001	47830000	0.00881996	0.0120088
30	127840001	127890000	0.00965038	0.012071
18	28080001	28130000	0.0148209	0.0120928
25	15300001	15350000	0.0076033	0.0120945
2	68300001	68350000	0.0153803	0.012103
14	78320001	78370000	0.0125285	0.0121035
13	27860001	27910000	0.00596504	0.0121137
26	20920001	20970000	0.0140534	0.0121283
8	4920001	4970000	0.00962855	0.0121451
7	71520001	71570000	0.00209371	0.0121494
2	55400001	55450000	0.010753	0.0121516
10	36160001	36210000	0.0114547	0.0121627
6	84200001	84250000	0.0201997	0.0121694
15	39280001	39330000	0.00694626	0.0121916
12	72300001	72350000	0.0133105	0.0122103
5	82280001	82330000	0.0133702	0.0122301
7	64660001	64710000	0.00626836	0.0122382
30	73500001	73550000	0.0122412	0.0122412
20	70280001	70330000	0.0138649	0.0122778
5	21020001	21070000	0.00879844	0.012285
16	54080001	54130000	0.0128881	0.0122968
1	72740001	72790000	0.0182454	0.012302
23	27860001	27910000	0.0131936	0.0123024
23	28040001	28090000	0.00946623	0.0123107
12	71160001	71210000	0.0121215	0.0123188
18	26440001	26490000	0.0125986	0.0123257
9	35580001	35630000	0.0138809	0.0123579
2	2980001	3030000	0.0102534	0.0123663
13	55180001	55230000	0.00919386	0.0123709
4	100740001	100790000	0.00650177	0.0123853
11	86500001	86550000	0.0144706	0.0123895
30	18860001	18910000	0.0136341	0.0124003
2	54680001	54730000	0.0129875	0.0124116
6	79420001	79470000	0.00552565	0.0124118
29	32380001	32430000	0.00694233	0.0124143
18	38080001	38130000	0.00965982	0.0124152
6	77220001	77270000	0.013728	0.0124182
21	6800001	6850000	0.0173779	0.0124231
22	31540001	31590000	0.0141992	0.0124496
12	69940001	69990000	0.0133206	0.0124536
10	83880001	83930000	0.00734621	0.0124716
26	39500001	39550000	0.00768132	0.0124812
16	2340001	2390000	0.0123725	0.0124835
17	53080001	53130000	0.0121661	0.0124871
12	23300001	23350000	0.010999	0.0125132
6	51740001	51790000	0.00823121	0.0125367
8	108220001	108270000	0.00919483	0.0125512
24	660001	710000	1.04057e-06	0.0125695
20	16780001	16830000	0.0126097	0.0125702
3	53580001	53630000	0.00287509	0.0125783
21	27220001	27270000	0.00574256	0.0125968
12	72360001	72410000	0.0108113	0.0126026
3	60340001	60390000	0.0141699	0.0126178
20	48140001	48190000	0.00672483	0.0126425
11	102100001	102150000	0.0100291	0.0126606
23	27440001	27490000	0.015043	0.0126625
24	58560001	58610000	0.00796479	0.0126722
24	44160001	44210000	0.0135314	0.0126763
30	3780001	3830000	0.0136876	0.0126866
21	44040001	44090000	0.0129317	0.0126992
23	27800001	27850000	0.0153023	0.0127169
30	25620001	25670000	0.0167221	0.0127193
10	41320001	41370000	0.00567553	0.0127262
5	76060001	76110000	0.0102654	0.0127461
10	28420001	28470000	0.0106041	0.0127803
1	124580001	124630000	0.00888974	0.0127837
30	55520001	55570000	0.012758	0.0127925
9	24840001	24890000	0.0107518	0.012795
20	35700001	35750000	0.00719017	0.0127966
25	200001	250000	0.0117291	0.012805
1	124640001	124690000	0.0121267	0.0128176
3	40280001	40330000	0.0125083	0.0128731
22	38700001	38750000	0.0155707	0.0128747
30	31040001	31090000	0.00826786	0.012892
7	62800001	62850000	0.00987366	0.0128987
7	61520001	61570000	0.011878	0.0129097
1	30300001	30350000	0.0105426	0.0129099
12	70500001	70550000	0.0132143	0.0129186
26	26480001	26530000	0.0117828	0.0129624
6	7700001	7750000	0.014485	0.0129858
17	51580001	51630000	0.0152525	0.0130032
28	12700001	12750000	0.0117896	0.0130444
18	45060001	45110000	0.0136474	0.0130538
16	37980001	38030000	0.0139677	0.0130591
12	70960001	71010000	0.0131159	0.0130649
7	32500001	32550000	0.0122715	0.0130655
10	58900001	58950000	0.0138199	0.0130986
6	85400001	85450000	0.0145324	0.0131045
12	70300001	70350000	0.0123358	0.0131307
12	71100001	71150000	0.0118171	0.0131732
11	69620001	69670000	0.0136353	0.0131787
8	37640001	37690000	0.0126834	0.0131828
15	39460001	39510000	0.00693117	0.0131831
10	41500001	41550000	0.0162703	0.0131981
9	66660001	66710000	0.0132823	0.0132034
7	94800001	94850000	0.0110952	0.0132079
3	61580001	61630000	0.0120263	0.0132141
6	77580001	77630000	0.0173369	0.01323
15	39340001	39390000	0.0134955	0.0132362
4	71620001	71670000	0.0129877	0.0132473
9	24800001	24850000	0.00958351	0.0132573
10	57100001	57150000	0.00701669	0.0132616
12	69440001	69490000	0.0124234	0.0132651
14	68020001	68070000	0.0105396	0.0132743
7	94820001	94870000	0.0105154	0.0132917
23	27140001	27190000	0.0151362	0.0132928
2	32260001	32310000	0.00831983	0.0133414
21	17760001	17810000	0.0100899	0.013359
6	78900001	78950000	0.0122252	0.0133711
12	11400001	11450000	0.0133595	0.0133722
28	1560001	1610000	0.0175537	0.0133821
8	5040001	5090000	0.0123819	0.0134018
3	67900001	67950000	0.00839194	0.0134061
16	56900001	56950000	0.0130699	0.0134117
25	33400001	33450000	0.010726	0.013422
22	18480001	18530000	0.00983166	0.0134232
24	44120001	44170000	0.0139948	0.0134383
29	32280001	32330000	0.0112421	0.0134645
17	18160001	18210000	0.0113183	0.0134688
1	124700001	124750000	0.0143718	0.0134727
15	39600001	39650000	0.013805	0.0134739
14	77400001	77450000	0.0130583	0.0134805
9	60140001	60190000	0.00859738	0.0134824
20	52760001	52810000	0.0130942	0.0134925
3	62220001	62270000	0.0142682	0.0134972
6	79860001	79910000	0.0135894	0.0135188
28	21020001	21070000	0.0101657	0.0135275
19	10140001	10190000	0.0128373	0.0135282
3	62100001	62150000	0.00271375	0.0135825
1	131020001	131070000	0.00648703	0.0135847
20	23480001	23530000	0.0162774	0.0135857
1	135860001	135910000	0.00741542	0.0135893
5	13220001	13270000	0.0169405	0.0135983
13	38380001	38430000	0.0137188	0.0136035
22	18500001	18550000	0.00515813	0.0136083
13	27420001	27470000	0.00897324	0.0136294
6	79620001	79670000	0.00627223	0.0136346
25	33360001	33410000	0.0126084	0.0136403
23	51740001	51790000	0.0146154	0.0136406
16	30140001	30190000	0.0114796	0.0136567
12	72260001	72310000	0.0161008	0.0137036
2	69360001	69410000	0.00904127	0.0137052
11	85500001	85550000	0.0122969	0.0137056
6	79800001	79850000	0.0192123	0.0137103
26	39520001	39570000	0.00785011	0.0137231
3	62200001	62250000	0.0134313	0.0137432
23	29600001	29650000	0.0125639	0.0137583
30	16380001	16430000	0.00864384	0.0137625
9	84360001	84410000	0.0071852	0.0137711
2	91440001	91490000	0.0132772	0.0137782
24	43780001	43830000	0.0153032	0.0138351
12	71580001	71630000	0.0102126	0.0138449
5	57600001	57650000	0.00942849	0.0138521
3	60260001	60310000	0.0112713	0.0138698
26	17220001	17270000	0.00525514	0.0138705
16	29620001	29670000	0.00902175	0.0138813
1	52780001	52830000	0.0107428	0.0138814
10	41140001	41190000	0.0170402	0.0138937
9	24880001	24930000	0.0130277	0.0139129
12	70240001	70290000	0.0131138	0.013914
30	31660001	31710000	0.0160694	0.0139155
30	31680001	31730000	0.0160694	0.0139155
16	36320001	36370000	0.00625823	0.0139272
20	48480001	48530000	0.0203309	0.0139308
6	38180001	38230000	0.0137361	0.0139385
19	25720001	25770000	0.0139212	0.0139552
11	23680001	23730000	0.0155414	0.0139733
6	78160001	78210000	0.0144461	0.0139773
16	29260001	29310000	0.0108223	0.013979
13	27880001	27930000	0.00753217	0.0139881
25	33380001	33430000	0.0113672	0.0139981
13	35720001	35770000	0.0116144	0.014006
1	131280001	131330000	0.0116154	0.0140123
7	73380001	73430000	0.00493393	0.0140676
12	69520001	69570000	0.0154235	0.0140731
11	69440001	69490000	0.0159637	0.0141019
10	57060001	57110000	0.0132421	0.0141121
24	44180001	44230000	0.0133472	0.0141152
23	27380001	27430000	0.0140406	0.0141356
11	85420001	85470000	0.0158867	0.0141379
7	32880001	32930000	0.0153917	0.0141617
30	16280001	16330000	0.015918	0.0141709
5	29800001	29850000	0.015916	0.0141851
12	70440001	70490000	0.0152651	0.0142059
10	13040001	13090000	0.00906871	0.0142107
11	74560001	74610000	0.0448089	0.014211
5	106540001	106590000	0.0080172	0.0142138
6	77240001	77290000	0.0167552	0.0142339
2	68680001	68730000	0.0233734	0.0142459
28	44840001	44890000	0.0147944	0.0142468
18	61840001	61890000	0.0133576	0.0142508
30	6720001	6770000	0.0175027	0.0142518
30	61640001	61690000	0.0146456	0.014254
12	11380001	11430000	0.0120765	0.0142725
3	63420001	63470000	0.0147159	0.014285
26	39480001	39530000	0.00797391	0.0142957
17	13040001	13090000	0.0100736	0.0143062
8	41020001	41070000	0.0146058	0.014333
19	25760001	25810000	0.0128637	0.0143495
5	83440001	83490000	0.0147233	0.0143561
3	63120001	63170000	0.0115248	0.014378
20	28760001	28810000	0.0192359	0.0143847
16	37340001	37390000	0.0172676	0.0143871
30	18880001	18930000	0.0176083	0.0144068
3	62080001	62130000	0.000368312	0.0144173
8	37620001	37670000	0.0125448	0.0144228
23	27920001	27970000	0.0126272	0.0144395
9	73880001	73930000	0.0132153	0.0144411
3	61800001	61850000	0.0156551	0.0144459
5	29920001	29970000	0.0140495	0.0144665
26	17260001	17310000	0.00226378	0.0144676
6	97560001	97610000	0.00806872	0.0144769
23	51500001	51550000	0.01574	0.0144852
5	75340001	75390000	0.0213728	0.0144872
23	27780001	27830000	0.0169811	0.014507
2	114640001	114690000	0.0137706	0.0145442
18	61860001	61910000	0.0137398	0.0145477
30	130860001	130910000	0.0170234	0.0145489
12	72380001	72430000	0.0141526	0.0145768
7	71640001	71690000	0.0193546	0.0145947
10	28440001	28490000	0.0129073	0.0145986
2	51160001	51210000	0.0133028	0.0146122
4	93420001	93470000	0.00779903	0.0146132
5	76260001	76310000	0.0159398	0.0146183
2	68700001	68750000	0.0225383	0.0146237
5	13240001	13290000	0.0159738	0.0146334
10	41160001	41210000	0.0188667	0.0146437
8	94140001	94190000	0.0202915	0.0146604
12	72320001	72370000	0.014234	0.014662
27	1	50000	0.0197085	0.0146784
1	131600001	131650000	0.00624004	0.0146847
2	55280001	55330000	0.00756607	0.0147001
30	129780001	129830000	0.00757283	0.0147033
6	80240001	80290000	0.0102408	0.0147226
2	65980001	66030000	0.0173237	0.0147309
30	98160001	98210000	0.0167401	0.0147398
22	10560001	10610000	0.014104	0.0147695
7	57960001	58010000	0.00873298	0.0147722
28	3440001	3490000	0.0187043	0.0147815
10	56220001	56270000	0.008133	0.0147959
6	77600001	77650000	0.0192562	0.0148034
7	72860001	72910000	0.0151939	0.0148141
10	36120001	36170000	0.0133835	0.0148281
12	70260001	70310000	0.0143612	0.0148447
3	60420001	60470000	0.0178919	0.0148458
1	131000001	131050000	0.00609043	0.0148612
22	35580001	35630000	0.0100854	0.014864
11	35440001	35490000	0.0156671	0.0148661
6	29260001	29310000	0.0110403	0.0148692
3	52940001	52990000	0.00937877	0.0148799
11	23660001	23710000	0.0168806	0.0148859
18	17800001	17850000	0.0127868	0.0148958
9	55080001	55130000	0.0171029	0.014897
5	29940001	29990000	0.0149751	0.0149063
2	69080001	69130000	0.015141	0.0149302
26	18460001	18510000	0.00967577	0.0149305
5	19620001	19670000	0.0157481	0.0149553
16	27940001	27990000	0.0234052	0.01496
1	131700001	131750000	0.0140181	0.0149814
25	29020001	29070000	0.00128754	0.0149931
23	27520001	27570000	0.00636276	0.0149967
6	1260001	1310000	0.0167395	0.0149974
1	131740001	131790000	0.0158694	0.0150022
22	31580001	31630000	0.00803686	0.0150057
10	56300001	56350000	0.0184534	0.0150123
12	70120001	70170000	0.0150217	0.0150217
12	70140001	70190000	0.0150217	0.0150217
30	6480001	6530000	0.0126621	0.0150249
7	72980001	73030000	0.0146018	0.0150364
20	23500001	23550000	0.0179139	0.0150416
23	27120001	27170000	0.0193993	0.0150572
7	62620001	62670000	0.013296	0.015064
13	35700001	35750000	0.0117056	0.0150662
2	108160001	108210000	0.00915167	0.0150701
1	2580001	2630000	0.0151779	0.0150816
5	83220001	83270000	0.0110279	0.0150931
1	135700001	135750000	0.010533	0.0150942
16	36300001	36350000	0.00735808	0.0151131
3	35040001	35090000	0.01547	0.0151161
3	10260001	10310000	0.0148537	0.0151178
11	37240001	37290000	0.0149513	0.0151256
21	6860001	6910000	0.0226965	0.0151376
15	39480001	39530000	0.00854208	0.0151405
21	46680001	46730000	0.0154836	0.015142
6	400001	450000	0.00709601	0.0151583
12	71200001	71250000	0.0141736	0.0151783
5	24120001	24170000	0.0185616	0.0151835
12	70980001	71030000	0.0152074	0.0151959
8	92820001	92870000	0.0143062	0.0151962
21	6820001	6870000	0.0210684	0.0152024
14	77380001	77430000	0.0156391	0.0152045
12	80040001	80090000	0.00825074	0.015221
6	84080001	84130000	0.0167187	0.0152348
6	38140001	38190000	0.0129976	0.0152589
17	11940001	11990000	0.0105582	0.0152646
30	61820001	61870000	0.0158993	0.0152663
15	5240001	5290000	0.0167348	0.015268
30	27360001	27410000	0.0216074	0.0152707
12	71180001	71230000	0.0141247	0.0152743
1	11000001	11050000	0.00604911	0.0152984
27	9620001	9670000	0.0131179	0.0153002
11	85620001	85670000	0.013549	0.015305
12	22220001	22270000	0.0151374	0.0153084
12	22200001	22250000	0.0146752	0.0153088
6	21720001	21770000	0.00681299	0.0153141
2	68960001	69010000	0.0125631	0.0153347
14	66500001	66550000	0.0148758	0.015344
10	57020001	57070000	0.0181725	0.0153682
20	34420001	34470000	0.0159649	0.015376
29	14640001	14690000	0.0180017	0.0153791
5	75320001	75370000	0.0213291	0.0153964
5	75440001	75490000	0.0209321	0.0154088
6	51080001	51130000	0.0107848	0.0154118
21	17780001	17830000	0.0132548	0.0154242
30	100380001	100430000	0.0227855	0.0154268
9	33480001	33530000	0.008867	0.0154292
2	90680001	90730000	0.0174255	0.0154348
3	62500001	62550000	0.0134442	0.0154452
6	26340001	26390000	0.0134233	0.0154479
17	61320001	61370000	0.0153113	0.0154509
2	91280001	91330000	0.0134805	0.0154736
6	80060001	80110000	0.0173182	0.0154787
10	92340001	92390000	0.0159886	0.0154925
1	110180001	110230000	0.0161831	0.0155034
2	24580001	24630000	0.016249	0.0155034
5	21540001	21590000	0.0201066	0.0155264
11	69700001	69750000	0.0199519	0.0155688
6	54580001	54630000	0.0197326	0.0155756
30	34960001	35010000	-0.0034321	0.0155793
3	63460001	63510000	0.0103227	0.0155871
29	32300001	32350000	0.00859077	0.0155907
2	24560001	24610000	0.0176545	0.0155945
7	71800001	71850000	0.0182702	0.0156051
14	50980001	51030000	0.0145093	0.0156118
12	78960001	79010000	0.019171	0.0156263
26	2920001	2970000	0.0105128	0.0156592
11	23940001	23990000	0.0161066	0.0156694
13	35620001	35670000	0.0155356	0.0156774
30	129480001	129530000	0.0154544	0.0156907
3	84940001	84990000	0.0172227	0.0156995
17	18120001	18170000	0.0139743	0.0157005
16	29180001	29230000	0.0118227	0.0157006
10	91800001	91850000	0.0131995	0.0157393
22	18520001	18570000	0.0093037	0.0157515
28	13000001	13050000	0.0211782	0.0157683
7	58220001	58270000	0.0144034	0.0157848
13	80320001	80370000	0.0153461	0.015791
12	71340001	71390000	0.014211	0.0157976
12	71080001	71130000	0.0156799	0.0158064
3	52860001	52910000	0.009303	0.0158086
6	77900001	77950000	0.011393	0.0158086
14	50440001	50490000	0.0217396	0.0158545
13	36120001	36170000	0.00791909	0.0158804
6	90640001	90690000	0.0171838	0.0159085
9	66700001	66750000	0.0175713	0.0159104
20	53180001	53230000	0.011139	0.0159261
1	135880001	135930000	0.0103208	0.0159304
15	39020001	39070000	0.0130561	0.0159325
16	69420001	69470000	0.014417	0.0159354
9	76360001	76410000	0.00578628	0.0159379
18	61820001	61870000	0.0144826	0.0159432
23	42140001	42190000	0.0104517	0.0159609
30	33580001	33630000	0.0341432	0.0159615
5	109600001	109650000	0.0115995	0.0159621
13	80260001	80310000	0.0117016	0.0159637
18	22580001	22630000	0.0126448	0.0159648
20	16800001	16850000	0.0164766	0.0159672
20	53080001	53130000	0.0136321	0.0159753
13	35320001	35370000	0.016798	0.0159822
18	20840001	20890000	0.0134922	0.0159874
22	12040001	12090000	0.0188362	0.0159976
6	7400001	7450000	0.0146309	0.0159984
6	78140001	78190000	0.0194005	0.0160075
6	1320001	1370000	0.0113235	0.0160225
5	21440001	21490000	0.0156362	0.0160295
1	2540001	2590000	0.0162423	0.0160469
2	53920001	53970000	0.0167952	0.0160552
25	220001	270000	0.0180985	0.0160711
26	42460001	42510000	0.0188584	0.0160753
6	95260001	95310000	0.014647	0.0160773
18	10220001	10270000	0.0133097	0.016089
12	70480001	70530000	0.0169092	0.0160923
21	17840001	17890000	0.00922434	0.0161039
10	83860001	83910000	0.0107849	0.016104
15	45980001	46030000	0.0137819	0.0161165
2	69120001	69170000	0.0143632	0.0161424
25	29100001	29150000	0.00654867	0.0161436
13	55160001	55210000	0.0144849	0.0161572
7	28820001	28870000	0.0153057	0.0161891
2	102920001	102970000	0.0164365	0.0162003
1	101580001	101630000	0.0190069	0.0162015
23	29560001	29610000	0.0152429	0.0162036
8	37700001	37750000	0.0149913	0.0162042
8	41060001	41110000	0.00967111	0.0162066
1	2760001	2810000	0.0146319	0.0162391
14	50600001	50650000	0.0212336	0.0162626
1	39640001	39690000	0.0235684	0.0162678
2	90660001	90710000	0.0179804	0.016284
28	28840001	28890000	0.00541722	0.0163108
29	41020001	41070000	0.011369	0.0163209
7	57200001	57250000	0.0189086	0.0163217
3	59880001	59930000	0.0170695	0.0163404
5	21060001	21110000	0.014577	0.0163492
2	68540001	68590000	0.0127585	0.016356
14	53480001	53530000	0.0183001	0.0163576
16	29640001	29690000	0.0117059	0.0163809
17	67780001	67830000	0.0140326	0.0163899
4	71280001	71330000	0.0204537	0.0164247
22	18460001	18510000	0.0105665	0.0164354
16	38020001	38070000	0.0149602	0.0164461
14	78400001	78450000	0.0197916	0.016452
28	7220001	7270000	0.0198021	0.0164645
23	28120001	28170000	0.0156729	0.0164665
2	2960001	3010000	0.0122866	0.0164686
7	61540001	61590000	0.0144179	0.0164757
9	65480001	65530000	0.0222542	0.0164759
16	37940001	37990000	0.0141935	0.0164814
8	86280001	86330000	0.0168764	0.0164853
2	106900001	106950000	0.0173132	0.0164918
8	41220001	41270000	0.0221445	0.0165035
16	19220001	19270000	0.0218432	0.016508
16	78200001	78250000	0.0199658	0.0165103
1	36860001	36910000	0.0116812	0.0165132
24	48380001	48430000	0.0156049	0.0165369
23	27420001	27470000	0.0201945	0.0165468
30	6740001	6790000	0.0160304	0.0165492
12	71560001	71610000	0.0100336	0.0165517
11	24080001	24130000	0.014933	0.0165536
24	43760001	43810000	0.0159152	0.0165729
20	9100001	9150000	0.00624513	0.0165864
9	24820001	24870000	0.0130073	0.0166035
12	69860001	69910000	0.0206132	0.016607
8	11880001	11930000	0.0163547	0.0166113
18	28340001	28390000	0.0134664	0.0166152
12	80060001	80110000	0.0109219	0.01664
1	70520001	70570000	0.0114647	0.0166568
23	27080001	27130000	0.0187695	0.0166695
1	11300001	11350000	0.0163288	0.0166872
28	21520001	21570000	0.0203904	0.0166981
11	66520001	66570000	0.0145026	0.0167042
7	71820001	71870000	0.0198408	0.0167093
30	27460001	27510000	0.0250137	0.0167238
6	97540001	97590000	0.0103994	0.0167437
11	35400001	35450000	0.0166693	0.0167476
15	73500001	73550000	0.0145242	0.0167493
2	55320001	55370000	0.0133327	0.016777
4	108660001	108710000	0.0100362	0.0167963
7	28840001	28890000	0.0160406	0.0168158
18	20580001	20630000	0.00819297	0.0168176
11	19840001	19890000	0.0132827	0.0168232
11	69640001	69690000	0.0190747	0.0168297
1	135680001	135730000	0.0134404	0.0168387
2	104500001	104550000	0.0184281	0.0168417
13	11400001	11450000	0.0178592	0.016842
28	1620001	1670000	0.0214954	0.0168532
21	53720001	53770000	0.0120642	0.016894
20	9780001	9830000	0.0142071	0.0168941
25	29080001	29130000	0.00513683	0.0168942
28	12780001	12830000	0.0134827	0.0169068
1	4940001	4990000	0.00974853	0.0169097
18	61880001	61930000	0.0158002	0.0169147
10	41420001	41470000	0.0123101	0.016924
30	86920001	86970000	0.00706706	0.0169338
24	46180001	46230000	0.0192108	0.0169379
28	12720001	12770000	0.0101608	0.0169446
26	26520001	26570000	0.0152696	0.0169585
30	76700001	76750000	0.0142377	0.0169643
8	61220001	61270000	0.0118503	0.016982
18	23600001	23650000	0.0151809	0.016992
3	107780001	107830000	0.0195563	0.0169999
8	41340001	41390000	0.0247684	0.0170173
29	14540001	14590000	0.0155062	0.0170194
4	5640001	5690000	0.0209908	0.0170259
13	80360001	80410000	0.0118874	0.0170293
8	37680001	37730000	0.0183428	0.0170317
12	70320001	70370000	0.0187579	0.0170347
1	11700001	11750000	0.0111707	0.0170567
23	32240001	32290000	0.0146604	0.0170882
3	17240001	17290000	0.00710344	0.0170932
18	61500001	61550000	0.0177604	0.0170991
4	112180001	112230000	0.00766275	0.0171086
9	35600001	35650000	0.019177	0.0171184
24	58520001	58570000	0.012564	0.0171205
11	85400001	85450000	0.0179091	0.0171263
12	70940001	70990000	0.0155074	0.0171268
30	129040001	129090000	0.0159436	0.0171787
7	7320001	7370000	0.00709241	0.0171789
12	71360001	71410000	0.0154956	0.017181
6	79400001	79450000	0.012178	0.0171839
30	62560001	62610000	0.0171855	0.0171855
11	15700001	15750000	0.0150148	0.01719
14	50780001	50830000	0.0192868	0.017194
12	71460001	71510000	0.0214057	0.0171946
6	21660001	21710000	0.0115266	0.0172007
24	22480001	22530000	0.0189751	0.0172342
21	6880001	6930000	0.0259195	0.0172397
3	60280001	60330000	0.0145963	0.0172612
2	91320001	91370000	0.0162191	0.0172668
5	4780001	4830000	0.0156451	0.0172751
11	68600001	68650000	0.0115163	0.0172762
2	69100001	69150000	0.0157962	0.0172785
4	5620001	5670000	0.0191016	0.017285
2	91460001	91510000	0.0156749	0.0172926
6	48020001	48070000	0.0236013	0.0173033
30	2160001	2210000	0.0173224	0.0173224
6	79480001	79530000	0.0171645	0.0173358
10	63200001	63250000	0.0165336	0.0173514
10	10640001	10690000	0.0168679	0.0173563
11	94560001	94610000	0.0118595	0.0173665
16	37960001	38010000	0.0172081	0.0173666
2	69500001	69550000	0.0132565	0.0173695
3	1480001	1530000	0.0130584	0.0173717
15	35480001	35530000	0.0100254	0.0173722
15	8320001	8370000	0.0142197	0.0173724
28	44860001	44910000	0.0195485	0.0173825
3	17220001	17270000	0.00709039	0.0173831
11	102960001	103010000	0.0126706	0.0173835
4	94980001	95030000	0.0196905	0.0173869
12	69680001	69730000	0.0136969	0.0174019
15	39300001	39350000	0.011788	0.017417
3	63160001	63210000	0.00912211	0.0174211
12	11420001	11470000	0.0186244	0.017453
6	420001	470000	0.00816691	0.0174606
30	6500001	6550000	0.0157082	0.0174629
13	17980001	18030000	0.0153392	0.0174631
2	87220001	87270000	0.00388635	0.0174646
21	46620001	46670000	0.0194049	0.0174681
14	78560001	78610000	0.016847	0.0174748
23	27400001	27450000	0.0214536	0.0174808
10	36100001	36150000	0.0169689	0.0174863
5	75980001	76030000	0.0207672	0.0174987
6	85560001	85610000	0.0112593	0.0175031
12	69700001	69750000	0.0131369	0.0175038
16	42080001	42130000	0.0179946	0.017513
3	1240001	1290000	0.011806	0.0175231
16	59740001	59790000	0.0203828	0.0175386
22	12080001	12130000	0.0145035	0.0175413
28	12680001	12730000	0.0166829	0.0175499
23	11220001	11270000	0.013248	0.0175575
27	32000001	32050000	0.0120089	0.0175696
7	79720001	79770000	0.0214117	0.017573
12	70460001	70510000	0.0181312	0.0175801
18	45080001	45130000	0.0182039	0.0175847
7	19400001	19450000	0.00687538	0.0176018
9	17300001	17350000	0.00778842	0.0176149
20	32880001	32930000	0.0194858	0.0176278
21	41960001	42010000	0.0184972	0.0176305
6	77940001	77990000	0.0161173	0.01765
9	28160001	28210000	0.0209274	0.0176592
10	60660001	60710000	0.0129223	0.0176607
3	63940001	63990000	0.0106718	0.0176688
9	36700001	36750000	0.014457	0.0176747
6	12420001	12470000	0.0146283	0.0176855
2	81560001	81610000	0.0181997	0.0176977
18	45500001	45550000	0.0107171	0.0177035
5	79240001	79290000	0.0141864	0.017709
1	111460001	111510000	0.0110713	0.0177216
21	6840001	6890000	0.0259918	0.0177474
9	35560001	35610000	0.0186629	0.0177509
21	26360001	26410000	0.0129534	0.0177886
24	44320001	44370000	0.0168186	0.0177889
6	77800001	77850000	0.0183016	0.01779
30	130700001	130750000	0.0215806	0.0178215
24	43620001	43670000	0.0153607	0.0178225
9	64500001	64550000	0.0156522	0.0178355
24	8480001	8530000	0.0142519	0.0178442
16	46480001	46530000	0.018712	0.0178546
29	1980001	2030000	0.0129809	0.0178743
3	67920001	67970000	0.0162727	0.0178869
6	47420001	47470000	0.0164424	0.0178922
17	52520001	52570000	0.0107319	0.0178931
30	6520001	6570000	0.0167393	0.0178976
12	71060001	71110000	0.023639	0.0179098
14	68000001	68050000	0.0179215	0.0179182
26	29980001	30030000	0.0157547	0.0179199
5	4840001	4890000	0.0124546	0.0179255
2	50300001	50350000	0.0125674	0.0179525
8	41300001	41350000	0.0221766	0.0179564
22	18640001	18690000	0.0190455	0.0179598
7	74040001	74090000	0.0199558	0.0179601
22	24220001	24270000	0.0116479	0.0179679
27	35280001	35330000	0.013287	0.0179736
5	84660001	84710000	0.0192045	0.017978
1	124620001	124670000	0.0170485	0.0179887
15	36100001	36150000	0.0183296	0.0179985
11	85540001	85590000	0.015596	0.0180148
7	103200001	103250000	0.0189439	0.0180158
9	64460001	64510000	0.0150678	0.0180188
20	53200001	53250000	0.0118273	0.0180299
16	19480001	19530000	0.0115412	0.018036
1	130960001	131010000	0.0167152	0.0180465
8	77200001	77250000	0.0117052	0.0180542
7	71500001	71550000	0.0070536	0.0180564
6	80480001	80530000	0.015586	0.0180703
12	56460001	56510000	0.0185005	0.0180722
10	41780001	41830000	0.0164754	0.0180733
3	61720001	61770000	0.0188472	0.0180752
20	70140001	70190000	0.0204294	0.0180784
20	10460001	10510000	0.0123147	0.0180934
4	112680001	112730000	0.0169218	0.0180969
7	75540001	75590000	0.0170204	0.018124
18	38100001	38150000	0.012808	0.0181378
12	70620001	70670000	0.0239288	0.0181386
12	70640001	70690000	0.0239288	0.0181386
5	29740001	29790000	0.0132434	0.0181667
10	58880001	58930000	0.0155578	0.0181737
30	61900001	61950000	0.00288527	0.0181769
15	12560001	12610000	0.0167105	0.0181868
30	55200001	55250000	0.0182421	0.0182243
30	55220001	55270000	0.0182421	0.0182243
20	28780001	28830000	0.0257139	0.0182246
24	3420001	3470000	0.0234882	0.0182323
20	70120001	70170000	0.0207251	0.0182433
2	68980001	69030000	0.0182245	0.0182436
2	46300001	46350000	0.0161017	0.0182499
30	96380001	96430000	0.0218112	0.0182525
4	4520001	4570000	0.01694	0.018272
7	73960001	74010000	0.0184091	0.0182819
30	33560001	33610000	0.0375388	0.0182966
2	75340001	75390000	0.0176494	0.0183102
10	41600001	41650000	0.0210479	0.0183427
30	130680001	130730000	0.0191954	0.0183428
10	41440001	41490000	0.0138783	0.0183474
24	42560001	42610000	0.0175668	0.0183554
28	21540001	21590000	0.0233089	0.0183766
12	71220001	71270000	0.0172726	0.0184183
9	55120001	55170000	0.0192503	0.0184262
30	125120001	125170000	0.0199596	0.0184301
15	19580001	19630000	0.015611	0.0184375
11	72020001	72070000	0.00847317	0.018444
8	4760001	4810000	0.0144924	0.0184559
7	69640001	69690000	0.0173723	0.0184778
2	91380001	91430000	0.0144903	0.0184806
9	28640001	28690000	0.0195451	0.0184816
1	124160001	124210000	0.0179432	0.018484
17	59000001	59050000	0.0259433	0.0184845
12	22720001	22770000	0.0129519	0.0184863
1	69140001	69190000	0.0228757	0.0184875
6	79720001	79770000	0.0206518	0.0184877
29	32360001	32410000	0.00910415	0.0184963
6	51060001	51110000	0.013112	0.0185001
28	8020001	8070000	0.023023	0.0185027
28	44600001	44650000	0.011098	0.0185033
23	27760001	27810000	0.0198107	0.0185193
6	80080001	80130000	0.0173039	0.0185413
1	130980001	131030000	0.0135561	0.0185469
22	7540001	7590000	0.0188303	0.0185511
18	22600001	22650000	0.0130874	0.0185582
18	28060001	28110000	0.0220013	0.0185689
2	90520001	90570000	0.0215755	0.0185783
6	77520001	77570000	0.0193788	0.018585
9	66720001	66770000	0.0217996	0.0185871
9	76300001	76350000	0.0176189	0.0185983
2	121880001	121930000	0.0133214	0.018622
13	67900001	67950000	0.0152944	0.0186242
9	4740001	4790000	0.0182502	0.0186393
14	78380001	78430000	0.0188175	0.0186541
1	11120001	11170000	0.0102845	0.0186746
10	36060001	36110000	0.0183	0.0186887
6	77880001	77930000	0.0138055	0.018692
1	131260001	131310000	0.0168408	0.0187017
21	55180001	55230000	0.0165032	0.0187283
17	43700001	43750000	0.0131587	0.0187332
8	86260001	86310000	0.0210756	0.0187379
5	19760001	19810000	0.018982	0.0187667
26	13640001	13690000	0.0163255	0.018777
24	46300001	46350000	0.0182172	0.0187803
7	3900001	3950000	0.0208082	0.0187847
4	93320001	93370000	0.014983	0.0187868
15	40820001	40870000	0.00993289	0.0187893
11	85380001	85430000	0.0131537	0.0187924
11	94640001	94690000	0.0178049	0.0187987
3	40440001	40490000	0.0190737	0.0188258
4	5600001	5650000	0.0200415	0.0188401
16	75420001	75470000	0.0198736	0.0188404
22	7560001	7610000	0.0212311	0.0188548
17	13020001	13070000	0.0117187	0.0188553
2	105000001	105050000	0.0138014	0.0188585
11	82540001	82590000	0.014646	0.0188717
22	5940001	5990000	0.0182197	0.0188748
10	43340001	43390000	0.0210828	0.0188764
2	69020001	69070000	0.0182603	0.0188779
5	76040001	76090000	0.016024	0.0188844
2	65540001	65590000	0.0164127	0.0188967
6	78880001	78930000	0.0161037	0.0189069
23	42120001	42170000	0.00751017	0.0189183
2	62600001	62650000	0.0171294	0.0189262
24	8440001	8490000	0.0202374	0.0189343
30	106440001	106490000	0.0278857	0.0189488
6	54940001	54990000	0.0154042	0.0189519
14	50580001	50630000	0.0238507	0.0189571
23	32300001	32350000	0.0137496	0.0189587
6	40960001	41010000	0.019786	0.0189598
20	8500001	8550000	0.0221462	0.018967
1	131580001	131630000	0.00735054	0.0189702
12	11600001	11650000	0.0187295	0.0189794
10	41460001	41510000	0.0162938	0.0190256
3	67860001	67910000	0.0239081	0.0190262
10	79580001	79630000	0.00775916	0.019046
2	91500001	91550000	0.0182806	0.019062
6	31000001	31050000	0.0210749	0.0190708
11	68540001	68590000	0.0184831	0.0190772
4	68620001	68670000	0.018804	0.019091
30	28300001	28350000	0.0190913	0.0190913
14	68040001	68090000	0.0164429	0.0190936
6	55420001	55470000	0.0210887	0.0190988
6	108880001	108930000	0.0160037	0.0191086
24	3360001	3410000	0.0122183	0.019117
7	62840001	62890000	0.013532	0.019137
8	37660001	37710000	0.0188674	0.019137
6	50920001	50970000	0.0158946	0.019142
20	38200001	38250000	0.0204914	0.0191426
1	36900001	36950000	0.0173932	0.0191469
16	19500001	19550000	0.0202138	0.0191671
27	360001	410000	0.0199278	0.0191938
2	65460001	65510000	0.0301542	0.0191987
5	24100001	24150000	0.0217765	0.0192048
7	81380001	81430000	0.0203482	0.0192084
14	50680001	50730000	0.0195535	0.0192181
20	46100001	46150000	0.0152828	0.0192374
23	52200001	52250000	0.0193758	0.0192568
7	63080001	63130000	0.0207343	0.0192584
7	73460001	73510000	0.022686	0.0192597
9	73760001	73810000	0.0166943	0.0192618
16	58860001	58910000	0.0196957	0.0192656
6	54860001	54910000	0.016935	0.0192753
20	70260001	70310000	0.0210481	0.0192792
2	50400001	50450000	0.0111099	0.0192856
24	46200001	46250000	0.0218362	0.0192891
29	22420001	22470000	0.0177992	0.0192942
17	67860001	67910000	0.0188114	0.0192948
1	55760001	55810000	0.0201193	0.019307
1	14200001	14250000	0.0205645	0.0193101
8	94040001	94090000	0.017476	0.0193109
20	46040001	46090000	0.0194547	0.0193323
16	42100001	42150000	0.0201795	0.0193446
20	53060001	53110000	0.016286	0.0193514
24	58600001	58650000	0.0193376	0.0193578
12	71380001	71430000	0.0188813	0.0193591
16	73660001	73710000	0.0165147	0.0193907
9	65500001	65550000	0.0245732	0.0193934
15	8300001	8350000	0.0117313	0.0193938
13	38400001	38450000	0.02003	0.0194065
22	38720001	38770000	0.0211071	0.0194307
20	53160001	53210000	0.0155686	0.0194326
6	84100001	84150000	0.0203601	0.019438
23	27540001	27590000	0.0105517	0.0194417
8	20580001	20630000	0.0211865	0.0194459
20	34520001	34570000	0.0185593	0.0194987
18	3700001	3750000	0.0187664	0.0195019
6	7720001	7770000	0.019772	0.0195069
4	78240001	78290000	0.0159313	0.0195269
6	52840001	52890000	0.0158564	0.0195275
14	50960001	51010000	0.0180427	0.0195298
2	55420001	55470000	0.0191336	0.0195325
7	73340001	73390000	0.015466	0.0195328
18	22560001	22610000	0.0151629	0.0195332
11	102020001	102070000	0.0207966	0.0195378
11	102080001	102130000	0.0172985	0.0195719
2	51200001	51250000	0.0162907	0.0195749
11	82520001	82570000	0.0140992	0.0195773
24	58540001	58590000	0.0146347	0.0195894
26	200001	250000	0.0236488	0.0195921
10	75340001	75390000	0.0152756	0.0195926
20	30460001	30510000	0.0247401	0.0195996
8	57700001	57750000	0.0170891	0.0196112
11	102040001	102090000	0.0192748	0.0196192
5	76520001	76570000	0.0127216	0.0196341
5	30060001	30110000	0.0200495	0.0196485
4	112660001	112710000	0.0180583	0.0196494
30	106220001	106270000	0.0257066	0.0196658
5	12320001	12370000	0.0157007	0.0196987
22	30900001	30950000	0.0202815	0.0197097
8	99680001	99730000	0.0142907	0.0197171
14	50620001	50670000	0.0228028	0.0197246
5	83400001	83450000	0.0134857	0.0197444
5	76320001	76370000	0.0225276	0.0197587
5	24080001	24130000	0.020183	0.0197594
29	220001	270000	0.0205236	0.0197678
20	48500001	48550000	0.0256096	0.0197788
30	82180001	82230000	0.019783	0.019783
30	82200001	82250000	0.019783	0.019783
26	20840001	20890000	0.0215297	0.0197897
21	68400001	68450000	0.0198712	0.019791
4	72380001	72430000	0.0191585	0.0197993
4	85560001	85610000	0.0135671	0.0198155
28	32980001	33030000	0.0160583	0.0198251
22	22180001	22230000	0.0152347	0.0198439
5	29860001	29910000	0.0177469	0.0198463
28	13560001	13610000	0.0197202	0.0198466
6	78980001	79030000	0.0257536	0.0198483
6	79380001	79430000	0.0171749	0.0198504
3	21500001	21550000	0.0203601	0.0198678
19	25700001	25750000	0.0177944	0.0198701
2	54040001	54090000	0.025311	0.0198731
4	81760001	81810000	0.0173965	0.0198774
6	85420001	85470000	0.02221	0.0198783
28	14560001	14610000	0.0213441	0.0198899
2	55300001	55350000	0.010641	0.0199018
21	4180001	4230000	0.0220682	0.0199192
2	91400001	91450000	0.0170484	0.0199195
1	72720001	72770000	0.0254779	0.0199355
11	37260001	37310000	0.0195129	0.0199369
3	63180001	63230000	0.0110202	0.019944
1	55740001	55790000	0.0174045	0.019961
24	460001	510000	0.0128662	0.019977
12	69540001	69590000	0.0248056	0.0200361
23	10900001	10950000	0.0194026	0.020045
30	16300001	16350000	0.0224961	0.0200456
2	90700001	90750000	0.0188638	0.0200666
4	58700001	58750000	0.0199651	0.0200695
28	21560001	21610000	0.0258792	0.0200742
21	55280001	55330000	0.0217989	0.0200973
6	77720001	77770000	0.0187277	0.0200992
4	112820001	112870000	0.0169462	0.0201063
6	79100001	79150000	0.021833	0.0201176
6	3080001	3130000	0.0209186	0.0201199
30	60940001	60990000	0.039846	0.020128
2	65480001	65530000	0.0284726	0.0201341
1	131080001	131130000	0.0153284	0.0201511
23	10940001	10990000	0.0207936	0.02017
6	84120001	84170000	0.0212584	0.0201779
6	38340001	38390000	0.0144307	0.0201804
1	109640001	109690000	0.0196063	0.0201956
9	55180001	55230000	0.01989	0.0201963
6	113580001	113630000	0.0131867	0.020212
23	51920001	51970000	0.0124626	0.0202133
2	104720001	104770000	0.01477	0.02022
14	50660001	50710000	0.0202523	0.0202375
10	58560001	58610000	0.0183994	0.0202532
6	27500001	27550000	0.0103934	0.0202716
10	41340001	41390000	0.00885809	0.0202739
1	39560001	39610000	0.0168696	0.0202742
11	68620001	68670000	0.0208862	0.0202882
30	108340001	108390000	0.0231628	0.0202918
13	80380001	80430000	0.016686	0.0203
12	70840001	70890000	0.0227079	0.0203027
17	10700001	10750000	0.0174	0.0203055
9	55060001	55110000	0.0236475	0.0203196
6	7380001	7430000	0.0222075	0.0203337
30	90320001	90370000	0.0203417	0.0203417
30	90340001	90390000	0.0203417	0.0203417
30	90360001	90410000	0.0203417	0.0203417
2	91300001	91350000	0.0180249	0.0203492
6	80420001	80470000	0.0232588	0.0203742
26	31740001	31790000	0.0213854	0.0203753
20	8460001	8510000	0.0194655	0.0203765
1	131060001	131110000	0.0159305	0.0203861
16	25740001	25790000	0.0139038	0.0203967
24	46460001	46510000	0.0201637	0.0203969
6	83100001	83150000	0.0262069	0.0204082
21	55260001	55310000	0.018523	0.0204211
5	99460001	99510000	0.0146406	0.0204256
28	12740001	12790000	0.0107667	0.0204289
24	3500001	3550000	0.0181257	0.0204301
30	28100001	28150000	0.0204311	0.0204311
30	6400001	6450000	0.010816	0.0204366
23	27620001	27670000	0.021842	0.0204666
23	52140001	52190000	0.0180595	0.0204762
16	30220001	30270000	0.0188192	0.0204786
2	121940001	121990000	0.0153253	0.0204875
5	19740001	19790000	0.0273403	0.0204906
23	52080001	52130000	0.0162462	0.0205133
1	39980001	40030000	0.0249946	0.0205147
1	110200001	110250000	0.0211378	0.0205149
9	10720001	10770000	0.0207375	0.0205221
1	135660001	135710000	0.0216966	0.0205348
12	70020001	70070000	0.0178474	0.0205366
28	33100001	33150000	0.0174698	0.0205405
2	111240001	111290000	0.0205486	0.0205495
14	50800001	50850000	0.0196685	0.020556
10	41240001	41290000	0.0198186	0.0205626
1	52760001	52810000	0.0176727	0.0205661
6	50900001	50950000	0.0167758	0.0205784
16	36260001	36310000	0.0164045	0.0205916
13	18500001	18550000	0.0143528	0.0205956
11	69720001	69770000	0.0252582	0.0206053
6	7420001	7470000	0.0185806	0.0206203
25	2960001	3010000	0.0271591	0.020622
5	29900001	29950000	0.0202231	0.0206294
24	58500001	58550000	0.0136258	0.020632
3	35060001	35110000	0.0185226	0.0206392
1	135840001	135890000	0.0114764	0.020643
4	112800001	112850000	0.0182676	0.0206501
25	180001	230000	0.0217702	0.020676
5	18820001	18870000	0.0195485	0.020681
7	62260001	62310000	0.0142332	0.0206895
16	39120001	39170000	0.0175391	0.02069
2	32280001	32330000	0.00884639	0.0206936
30	28600001	28650000	0.0198989	0.0206995
3	21520001	21570000	0.0216038	0.0207005
2	122320001	122370000	0.017853	0.0207142
30	126820001	126870000	0.0246267	0.0207255
10	79920001	79970000	0.013806	0.0207371
10	58800001	58850000	0.0167893	0.0207936
20	35680001	35730000	0.0164565	0.0208048
2	69380001	69430000	0.0171637	0.0208106
9	76320001	76370000	0.0165945	0.0208226
6	21700001	21750000	0.0132611	0.0208257
29	40360001	40410000	0.0168827	0.0208393
2	91700001	91750000	0.0216835	0.0208418
17	67600001	67650000	0.0263554	0.0208493
6	77780001	77830000	0.0214254	0.0208505
10	41580001	41630000	0.0216496	0.0208507
1	131680001	131730000	0.0128561	0.0208525
24	22520001	22570000	0.0262109	0.0208589
15	50500001	50550000	0.0194944	0.0208631
30	124880001	124930000	0.022227	0.0208857
1	131720001	131770000	0.0219326	0.0208868
17	59160001	59210000	0.0170005	0.0208896
7	84640001	84690000	0.0188345	0.0209142
14	73860001	73910000	0.0158619	0.0209273
13	36140001	36190000	0.00999045	0.0209297
6	79440001	79490000	0.0126214	0.0209361
7	28860001	28910000	0.0195407	0.0209461
20	9140001	9190000	0.0126322	0.0209488
3	63960001	64010000	0.0162471	0.0209491
5	7360001	7410000	0.0161081	0.0209543
6	54880001	54930000	0.0216846	0.0209633
2	69140001	69190000	0.0181701	0.02097
10	28300001	28350000	0.0250411	0.0209749
18	8220001	8270000	0.0226688	0.0209755
12	50580001	50630000	0.0132477	0.0209786
7	58240001	58290000	0.0189036	0.0209798
28	1540001	1590000	0.0203481	0.0209814
24	3480001	3530000	0.0176903	0.0209848
6	112360001	112410000	0.0206292	0.020986
15	50520001	50570000	0.0208521	0.0209885
5	76240001	76290000	0.0239598	0.0209893
21	46580001	46630000	0.0180549	0.0209904
10	56280001	56330000	0.0272509	0.0210039
17	67800001	67850000	0.0183328	0.021004
9	10520001	10570000	0.0145721	0.0210177
7	81480001	81530000	0.0261138	0.0210193
17	67580001	67630000	0.0242069	0.0210319
17	53060001	53110000	0.0233858	0.0210328
16	39040001	39090000	0.0134033	0.0210336
7	62600001	62650000	0.0190746	0.0210389
20	9880001	9930000	0.0258437	0.0210686
10	57080001	57130000	0.0161824	0.021091
11	91500001	91550000	0.018793	0.0211127
16	29680001	29730000	0.0195818	0.0211157
21	35160001	35210000	0.0271018	0.0211169
1	131240001	131290000	0.0186129	0.0211231
10	75360001	75410000	0.0159068	0.0211436
2	75560001	75610000	0.0191327	0.0211447
22	11160001	11210000	0.0188133	0.0211493
3	63820001	63870000	0.017809	0.0211506
12	70920001	70970000	0.0192204	0.0211523
11	70040001	70090000	0.0185726	0.0211538
3	1260001	1310000	0.0179953	0.0211604
19	10260001	10310000	0.0157208	0.0211604
17	48520001	48570000	0.0162118	0.021169
21	18680001	18730000	0.0228682	0.0211698
20	22320001	22370000	0.0190449	0.0211729
1	70020001	70070000	0.0153585	0.0211919
11	28900001	28950000	0.0221648	0.0211936
24	44140001	44190000	0.0223478	0.0211942
25	33420001	33470000	0.0152552	0.0211956
10	10660001	10710000	0.0216516	0.0212051
18	8260001	8310000	0.0186382	0.0212053
8	8620001	8670000	0.0231661	0.0212071
29	14620001	14670000	0.0254013	0.0212071
2	105360001	105410000	0.022967	0.0212111
3	68020001	68070000	0.0144686	0.0212113
10	56260001	56310000	0.0269855	0.0212138
30	6220001	6270000	0.0226317	0.0212246
2	69160001	69210000	0.0179394	0.0212276
14	71540001	71590000	0.020965	0.0212374
1	20060001	20110000	0.0153065	0.0212532
16	29660001	29710000	0.0163631	0.0212552
30	106200001	106250000	0.0215943	0.0212568
3	1220001	1270000	0.0185855	0.0212626
6	115200001	115250000	0.0163666	0.0212678
11	66540001	66590000	0.0200905	0.0212907
12	69660001	69710000	0.0174752	0.0212964
6	53200001	53250000	0.0122516	0.0212987
3	17060001	17110000	0.0138295	0.0212993
30	96480001	96530000	0.00676112	0.0213038
28	4800001	4850000	0.0238057	0.0213052
14	50640001	50690000	0.0217823	0.0213172
5	76360001	76410000	0.0220126	0.0213176
14	11840001	11890000	0.0171633	0.0213219
29	23100001	23150000	0.0194125	0.0213326
8	4940001	4990000	0.0197877	0.0213355
8	77900001	77950000	0.0237647	0.0213429
18	26420001	26470000	0.0207615	0.0213461
6	12400001	12450000	0.0126227	0.0213503
23	32780001	32830000	0.0285462	0.0213513
4	85420001	85470000	0.0157016	0.0213551
24	42520001	42570000	0.0218375	0.0213559
30	61040001	61090000	0.0233729	0.0213731
25	19140001	19190000	0.0224499	0.0213854
9	66820001	66870000	0.0219667	0.0213927
17	1680001	1730000	0.0205617	0.0214048
12	69640001	69690000	0.0182568	0.0214052
23	51720001	51770000	0.022864	0.0214111
26	18820001	18870000	0.019018	0.0214139
2	54020001	54070000	0.0239728	0.0214154
23	32220001	32270000	0.0240825	0.0214185
10	38780001	38830000	0.0199401	0.0214217
18	61520001	61570000	0.0201078	0.0214242
1	131300001	131350000	0.01621	0.0214314
8	12120001	12170000	0.0295796	0.021452
26	31760001	31810000	0.0218413	0.0214573
6	78740001	78790000	0.024817	0.0214576
3	84200001	84250000	0.0154905	0.0214707
30	76960001	77010000	0.0122332	0.0214739
14	67260001	67310000	0.0181673	0.0214808
18	24320001	24370000	0.0124929	0.0214935
8	5000001	5050000	0.0189191	0.0215031
17	10680001	10730000	0.0188592	0.0215288
8	94200001	94250000	0.0116306	0.0215301
29	22400001	22450000	0.0187921	0.0215408
2	87200001	87250000	0.0158047	0.0215446
28	10200001	10250000	0.015573	0.0215691
6	78720001	78770000	0.0239508	0.0215698
11	85520001	85570000	0.0200398	0.0215724
12	70340001	70390000	0.0225124	0.0215761
20	70400001	70450000	0.0248139	0.0215825
8	62960001	63010000	0.0230482	0.0215925
20	41520001	41570000	0.0214798	0.0215933
6	108900001	108950000	0.017572	0.0216094
2	92260001	92310000	0.0248969	0.0216095
6	1140001	1190000	0.0237559	0.0216143
17	58820001	58870000	0.0216361	0.0216307
18	8240001	8290000	0.023607	0.0216325
13	67920001	67970000	0.0196773	0.021641
8	63280001	63330000	0.0206563	0.0216439
4	113440001	113490000	0.0285956	0.021644
6	53220001	53270000	0.0154267	0.0216562
16	2360001	2410000	0.0210785	0.0216606
9	17360001	17410000	0.0155836	0.0216646
16	73940001	73990000	0.0155217	0.0216664
12	15540001	15590000	0.0212978	0.0216809
6	21480001	21530000	0.0189093	0.021681
22	22860001	22910000	0.0200124	0.0216825
8	101560001	101610000	0.0173931	0.0216844
20	35720001	35770000	0.0135005	0.0216956
29	23200001	23250000	0.0192299	0.0216968
5	17840001	17890000	0.0274037	0.0217003
10	43360001	43410000	0.0259359	0.0217013
11	95560001	95610000	0.0227019	0.0217254
17	58700001	58750000	0.0265366	0.0217429
22	27480001	27530000	0.01643	0.0217479
3	52720001	52770000	0.0220398	0.0217484
12	70000001	70050000	0.0197945	0.0217533
13	52900001	52950000	0.0153062	0.0217884
20	53260001	53310000	0.0217806	0.0217887
11	94900001	94950000	0.0192819	0.0217895
5	19720001	19770000	0.0254141	0.0217928
9	4460001	4510000	0.0198392	0.0217937
4	112440001	112490000	0.0171658	0.0218021
12	69600001	69650000	0.0213936	0.0218122
11	86480001	86530000	0.018709	0.0218141
1	63880001	63930000	0.0248031	0.0218202
21	62900001	62950000	0.0238931	0.0218234
1	124600001	124650000	0.0220701	0.0218266
23	29520001	29570000	0.0162657	0.0218269
28	14520001	14570000	0.0226766	0.0218355
6	54920001	54970000	0.0170058	0.021836
16	75460001	75510000	0.0234516	0.0218383
20	8740001	8790000	0.00788811	0.0218518
8	78240001	78290000	0.0215979	0.0218527
29	40460001	40510000	0.00854217	0.0218642
24	46720001	46770000	0.026466	0.0218697
5	30100001	30150000	0.0182982	0.0218934
17	67840001	67890000	0.0196567	0.0218943
7	92040001	92090000	0.0264936	0.0218962
3	63400001	63450000	0.0181798	0.0218969
28	14440001	14490000	0.0195496	0.021905
5	109580001	109630000	0.0203222	0.0219062
7	3720001	3770000	0.014411	0.0219068
23	51760001	51810000	0.021928	0.0219081
17	67620001	67670000	0.0262123	0.021928
5	4860001	4910000	0.017497	0.0219318
2	105440001	105490000	0.0224007	0.0219355
12	69720001	69770000	0.0202837	0.0219364
8	108580001	108630000	0.0255362	0.021939
18	45020001	45070000	0.0204545	0.0219462
7	57020001	57070000	0.0186296	0.0219489
7	60660001	60710000	0.0241124	0.0219504
8	41240001	41290000	0.0227057	0.0219553
16	29240001	29290000	0.0204582	0.0219613
7	79860001	79910000	0.0244698	0.021979
15	36160001	36210000	0.0159502	0.0220041
26	220001	270000	0.0237651	0.0220048
23	52180001	52230000	0.020947	0.0220091
10	35400001	35450000	0.0203454	0.0220245
11	35420001	35470000	0.0246315	0.0220301
8	77180001	77230000	0.0206431	0.022047
20	48120001	48170000	0.0196961	0.0220504
28	28860001	28910000	0.0067438	0.022061
7	15700001	15750000	0.0180548	0.0220615
10	41520001	41570000	0.0254277	0.0220753
1	10980001	11030000	0.0134034	0.0220853
6	79140001	79190000	0.0231365	0.022093
8	8600001	8650000	0.0210172	0.0220966
19	19540001	19590000	0.0179912	0.022109
26	17900001	17950000	0.0155582	0.0221328
24	43660001	43710000	0.00813714	0.0221351
16	75440001	75490000	0.0233668	0.0221361
4	52740001	52790000	0.0171053	0.0221409
1	30280001	30330000	0.0182967	0.0221566
6	3320001	3370000	0.0210904	0.0221597
6	78040001	78090000	0.0190111	0.0221626
16	39940001	39990000	0.0115865	0.0221684
14	3220001	3270000	0.022301	0.0221712
6	77700001	77750000	0.0179141	0.0221793
3	67940001	67990000	0.0241463	0.022182
6	97580001	97630000	0.0148961	0.0221926
9	10740001	10790000	0.0182968	0.0222043
18	28100001	28150000	0.0182745	0.0222273
4	6220001	6270000	0.0190905	0.0222328
14	50940001	50990000	0.0198172	0.0222352
6	115300001	115350000	0.0160876	0.0222356
20	9860001	9910000	0.0230026	0.0222368
18	26400001	26450000	0.0211544	0.0222408
23	32320001	32370000	0.0167739	0.0222618
1	23540001	23590000	0.0194252	0.0222701
23	52220001	52270000	0.0221897	0.0222709
21	53740001	53790000	0.0195514	0.0222754
5	76340001	76390000	0.0239621	0.0222808
22	22200001	22250000	0.011266	0.0222908
16	42220001	42270000	0.0134059	0.022311
5	76400001	76450000	0.0208615	0.0223224
3	111060001	111110000	0.0243909	0.0223376
26	2900001	2950000	0.0222244	0.0223456
23	26760001	26810000	0.0225629	0.0223485
1	39620001	39670000	0.0313493	0.0223487
17	58880001	58930000	0.0223293	0.0223643
9	16920001	16970000	0.0246734	0.0223654
6	79780001	79830000	0.0303006	0.0223738
30	83660001	83710000	0.0184538	0.0223775
10	28460001	28510000	0.020807	0.0223861
14	77360001	77410000	0.0270626	0.0224014
3	62240001	62290000	0.0238364	0.0224065
3	1200001	1250000	0.0205227	0.0224085
7	94940001	94990000	0.0227521	0.0224143
7	81420001	81470000	0.0135846	0.0224275
7	32860001	32910000	0.0196983	0.0224287
6	79600001	79650000	0.015291	0.0224288
26	2960001	3010000	0.0255999	0.0224343
20	42020001	42070000	0.0243518	0.022436
10	59060001	59110000	0.0227151	0.0224526
10	41180001	41230000	0.0259557	0.0224654
3	62060001	62110000	0.0134887	0.0224954
26	47740001	47790000	0.0192717	0.0224958
30	129020001	129070000	0.0157652	0.0224968
16	42120001	42170000	0.0219816	0.0225065
25	5840001	5890000	0.0212049	0.0225182
16	36340001	36390000	0.0150697	0.0225264
12	70900001	70950000	0.0206366	0.0225483
5	76500001	76550000	0.015677	0.0225576
3	62900001	62950000	0.0192122	0.0225654
17	67740001	67790000	0.0205007	0.0225958
4	4540001	4590000	0.0329783	0.0225988
23	32280001	32330000	0.0179363	0.0225998
9	77000001	77050000	0.0220345	0.0226068
11	69460001	69510000	0.0223212	0.0226081
1	25720001	25770000	0.0128171	0.0226092
13	38360001	38410000	0.0240635	0.0226292
12	23280001	23330000	0.0186099	0.0226355
6	106980001	107030000	0.0218595	0.0226427
2	68500001	68550000	0.0139933	0.0226584
3	1280001	1330000	0.0212935	0.0226636
9	10240001	10290000	0.0225306	0.022669
3	59500001	59550000	0.0392159	0.0226702
9	72480001	72530000	0.0166912	0.0226717
7	94920001	94970000	0.0258936	0.0226762
6	48000001	48050000	0.0258972	0.0226798
6	55400001	55450000	0.0244891	0.0227012
2	79740001	79790000	0.0227633	0.0227088
9	76380001	76430000	0.0118801	0.0227088
2	91680001	91730000	0.0238909	0.0227156
6	99800001	99850000	0.0265833	0.0227274
9	73900001	73950000	0.0212268	0.0227297
21	58480001	58530000	0.0275698	0.0227478
28	12760001	12810000	0.014569	0.0227493
3	11320001	11370000	0.0179079	0.0227509
23	10920001	10970000	0.0232595	0.0227688
4	95000001	95050000	0.0256401	0.0227722
9	4840001	4890000	0.0257251	0.0227872
5	83200001	83250000	0.0182497	0.0227886
18	51580001	51630000	0.0208721	0.0227919
18	24100001	24150000	0.0138072	0.0227989
6	78760001	78810000	0.0228027	0.022799
6	48040001	48090000	0.0278207	0.0227995
1	131660001	131710000	0.0126883	0.0228036
1	101660001	101710000	0.0217764	0.0228088
3	68180001	68230000	0.0219756	0.0228109
2	55380001	55430000	0.0235429	0.0228114
26	37660001	37710000	0.0215955	0.0228157
22	7580001	7630000	0.0250692	0.0228195
1	70480001	70530000	0.0244088	0.0228257
15	39000001	39050000	0.0112228	0.022838
13	35740001	35790000	0.0244871	0.0228553
9	21300001	21350000	0.0178927	0.0228572
7	72920001	72970000	0.0188358	0.02286
4	71600001	71650000	0.0244745	0.0228726
2	65940001	65990000	0.0123302	0.0228842
4	5560001	5610000	0.0198653	0.0229048
2	54500001	54550000	0.017146	0.0229081
20	52820001	52870000	0.023086	0.0229104
4	77580001	77630000	0.0150335	0.0229137
8	64760001	64810000	0.022213	0.0229175
20	16820001	16870000	0.024382	0.0229246
26	3000001	3050000	0.0195133	0.0229272
6	78640001	78690000	0.0157469	0.0229285
1	130700001	130750000	0.0122194	0.0229409
8	61240001	61290000	0.0227612	0.0229441
9	77480001	77530000	0.0224705	0.0229561
6	21460001	21510000	0.0214004	0.0229603
9	83480001	83530000	0.02594	0.0229817
16	46700001	46750000	0.0185367	0.0229818
16	31040001	31090000	0.0257532	0.0229849
15	35280001	35330000	0.0120894	0.022986
8	84500001	84550000	0.0215744	0.0230093
10	77420001	77470000	0.0191705	0.0230134
10	41280001	41330000	0.016782	0.0230313
2	122360001	122410000	0.0246733	0.0230354
7	61560001	61610000	0.0173294	0.0230439
2	72820001	72870000	0.0219632	0.0230522
7	71460001	71510000	0.0177665	0.0230573
20	42040001	42090000	0.0260479	0.0230595
26	39460001	39510000	0.0189149	0.0230722
16	19360001	19410000	0.0269036	0.0230739
10	47360001	47410000	0.0198862	0.0230894
2	57520001	57570000	0.0209691	0.0230938
5	24140001	24190000	0.0256956	0.0231037
18	1740001	1790000	0.0245505	0.0231115
12	70420001	70470000	0.0280246	0.0231322
4	4500001	4550000	0.0232331	0.0231369
6	97480001	97530000	0.0200524	0.0231734
3	68000001	68050000	0.0171685	0.023174
11	66700001	66750000	0.0244768	0.0231858
25	19800001	19850000	0.0147969	0.0231897
7	7340001	7390000	0.0125746	0.0231951
24	46680001	46730000	0.029489	0.0231985
30	83680001	83730000	0.020433	0.0232001
7	71720001	71770000	0.0268652	0.0232012
5	35700001	35750000	0.0228881	0.0232021
3	16860001	16910000	0.0168183	0.023209
9	17380001	17430000	0.0191706	0.0232098
10	35640001	35690000	0.0205445	0.0232109
24	43640001	43690000	0.0104758	0.0232167
4	5660001	5710000	0.0321701	0.0232265
16	25340001	25390000	0.038146	0.0232267
20	46060001	46110000	0.0252647	0.0232287
2	82160001	82210000	0.0184718	0.0232394
20	9900001	9950000	0.031812	0.0232406
25	34900001	34950000	0.0132471	0.0232489
16	56660001	56710000	0.022466	0.0232703
11	69420001	69470000	0.0270585	0.0232775
2	87440001	87490000	0.0100376	0.0232785
8	63260001	63310000	0.0251696	0.0232887
20	30480001	30530000	0.0358361	0.0232907
15	46000001	46050000	0.0227191	0.0232908
6	78860001	78910000	0.0198644	0.0233081
11	102840001	102890000	0.0220653	0.0233081
15	39620001	39670000	0.0262124	0.023324
23	27600001	27650000	0.0168514	0.0233284
18	61780001	61830000	0.0222749	0.0233308
20	53020001	53070000	0.0141053	0.0233332
1	39600001	39650000	0.0296726	0.023336
12	11620001	11670000	0.024302	0.0233437
6	115180001	115230000	0.0140021	0.0233489
17	67640001	67690000	0.0256894	0.0233656
25	28980001	29030000	0.00309995	0.0233707
24	3460001	3510000	0.0174073	0.0233758
4	85400001	85450000	0.0195096	0.0233823
5	76080001	76130000	0.0208313	0.0233873
13	35340001	35390000	0.0244843	0.0233943
1	55780001	55830000	0.0142182	0.0234052
4	94960001	95010000	0.0269788	0.0234133
1	26940001	26990000	0.0199638	0.0234152
28	44720001	44770000	0.0276083	0.0234268
15	35300001	35350000	0.0143264	0.0234279
2	68720001	68770000	0.0280328	0.0234371
6	77920001	77970000	0.0194634	0.0234456
27	20001	70000	0.0299719	0.0234467
10	60700001	60750000	0.0168266	0.0234536
24	43700001	43750000	0.0199086	0.0234571
3	60020001	60070000	0.0250728	0.0234729
24	22540001	22590000	0.0261849	0.0234792
6	49360001	49410000	0.0231076	0.0234827
2	104980001	105030000	0.0183816	0.0235232
17	67820001	67870000	0.0219642	0.0235234
5	11520001	11570000	0.0157892	0.0235309
8	111020001	111070000	0.017904	0.0235309
9	77460001	77510000	0.0180266	0.0235312
22	47140001	47190000	0.0189176	0.0235383
11	37220001	37270000	0.0228058	0.0235475
26	18420001	18470000	0.0181779	0.0235483
18	44480001	44530000	0.0187816	0.0235541
22	5920001	5970000	0.0235239	0.0235595
9	76340001	76390000	0.0146545	0.0235627
15	73520001	73570000	0.0252473	0.0235668
2	69000001	69050000	0.0226879	0.0235693
12	70380001	70430000	0.0247502	0.0235836
12	70860001	70910000	0.0242056	0.0235912
23	28020001	28070000	0.0213138	0.023609
24	46220001	46270000	0.0250477	0.0236116
20	28700001	28750000	0.0261603	0.0236302
17	52540001	52590000	0.0169657	0.0236361
9	10220001	10270000	0.0212731	0.0236383
30	33620001	33670000	0.0236399	0.0236399
8	32600001	32650000	0.0196574	0.0236621
28	8200001	8250000	0.0215498	0.0236714
6	97620001	97670000	0.0253887	0.0236819
2	91160001	91210000	0.0209171	0.0236872
2	91260001	91310000	0.0230961	0.0236903
20	53040001	53090000	0.0161723	0.0236926
18	17780001	17830000	0.0217593	0.0237077
9	74060001	74110000	0.0258714	0.0237089
28	8180001	8230000	0.0176046	0.0237167
22	7500001	7550000	0.0226573	0.0237237
12	69420001	69470000	0.0254534	0.023731
16	80080001	80130000	0.0205659	0.0237512
12	71400001	71450000	0.0271525	0.0237577
13	29540001	29590000	0.0195141	0.0237749
21	27200001	27250000	0.0233819	0.0237794
12	69620001	69670000	0.0216713	0.0237904
5	29880001	29930000	0.0233232	0.0237911
18	23620001	23670000	0.0202604	0.0237978
23	29540001	29590000	0.0171666	0.0238039
3	16840001	16890000	0.0142881	0.023805
12	11640001	11690000	0.027386	0.0238055
28	21500001	21550000	0.0289944	0.0238076
14	53460001	53510000	0.0258018	0.0238079
2	58060001	58110000	0.0227098	0.02381
1	70540001	70590000	0.0154807	0.0238176
4	46080001	46130000	0.0240582	0.0238218
23	51420001	51470000	0.0168377	0.0238265
7	68540001	68590000	0.017888	0.0238491
10	79840001	79890000	0.01751	0.0238513
22	26100001	26150000	0.0141962	0.0238582
4	112780001	112830000	0.020156	0.0238693
2	104920001	104970000	0.0213557	0.0238728
6	78620001	78670000	0.0196781	0.0238837
7	19360001	19410000	0.0267577	0.0238894
4	46060001	46110000	0.0243948	0.0238899
25	5820001	5870000	0.02285	0.0238944
1	70040001	70090000	0.0252637	0.0239
15	45780001	45830000	0.0212378	0.0239156
21	62820001	62870000	0.0242295	0.0239218
5	80200001	80250000	0.0134988	0.0239274
6	3340001	3390000	0.0227799	0.0239354
26	47700001	47750000	0.0212754	0.0239468
1	39740001	39790000	0.0146298	0.0239565
10	36080001	36130000	0.0246404	0.0239781
30	61000001	61050000	0.0175758	0.0239798
29	3460001	3510000	0.0207666	0.0239893
7	69680001	69730000	0.0219767	0.0239907
9	24900001	24950000	0.0219372	0.0239995
4	85440001	85490000	0.0194547	0.0240012
5	12380001	12430000	0.0275916	0.0240103
23	29620001	29670000	0.0285917	0.0240124
1	14180001	14230000	0.0249381	0.0240196
1	42260001	42310000	0.02163	0.0240322
18	19440001	19490000	0.0194749	0.0240394
10	35620001	35670000	0.0260576	0.0240403
3	53560001	53610000	0.0112342	0.024042
1	15580001	15630000	0.0243691	0.0240541
1	135820001	135870000	0.0183785	0.0240582
6	42560001	42610000	0.0247927	0.0240755
1	4960001	5010000	0.017746	0.0240816
18	45160001	45210000	0.0234911	0.0240866
5	66020001	66070000	0.0255327	0.024108
5	12420001	12470000	0.022109	0.0241213
3	61620001	61670000	0.0240637	0.0241216
18	22680001	22730000	0.0204659	0.0241257
7	63220001	63270000	0.0175783	0.0241295
27	41180001	41230000	0.0222074	0.0241396
10	58920001	58970000	0.0244861	0.0241447
8	101300001	101350000	0.0129356	0.0241484
11	94580001	94630000	0.0158726	0.0241511
22	32860001	32910000	0.0273707	0.0241518
26	20800001	20850000	0.0230844	0.0241898
18	10180001	10230000	0.0246741	0.0242006
10	37740001	37790000	0.0238092	0.0242066
18	45520001	45570000	0.0171754	0.0242155
12	80080001	80130000	0.0174387	0.0242198
26	17140001	17190000	0.0257735	0.0242253
12	15680001	15730000	0.0242582	0.0242312
12	71600001	71650000	0.0272464	0.0242329
15	59000001	59050000	0.0266821	0.0242386
6	5620001	5670000	0.0218483	0.0242403
11	16380001	16430000	0.0160533	0.0242636
11	95180001	95230000	0.0236066	0.0242648
5	20760001	20810000	0.025258	0.0242699
6	4140001	4190000	0.0266303	0.024282
15	50360001	50410000	0.0218633	0.024282
16	73920001	73970000	0.0184231	0.0242874
24	43860001	43910000	0.0285636	0.0243045
7	73320001	73370000	0.0284347	0.0243144
18	1720001	1770000	0.0261615	0.0243147
13	18020001	18070000	0.0190825	0.0243262
4	6200001	6250000	0.0242662	0.0243345
25	29060001	29110000	0.00717807	0.0243473
15	35320001	35370000	0.0180455	0.0243533
11	94960001	95010000	0.021849	0.0243572
11	82480001	82530000	0.0167267	0.0243592
20	9840001	9890000	0.0260541	0.0243695
2	68660001	68710000	0.031653	0.0243698
20	4380001	4430000	0.0190836	0.0243706
11	95220001	95270000	0.0258415	0.0243747
5	12220001	12270000	0.0208004	0.0243873
22	34120001	34170000	0.0189381	0.0243974
11	85640001	85690000	0.0267873	0.0243983
18	8180001	8230000	0.0223464	0.0244077
12	69580001	69630000	0.0264989	0.0244121
18	61480001	61530000	0.02455	0.0244289
11	22340001	22390000	0.0166142	0.0244309
26	20880001	20930000	0.0247193	0.0244321
3	63480001	63530000	0.0152016	0.0244336
20	35580001	35630000	0.0169521	0.0244391
7	67380001	67430000	0.0238552	0.0244541
30	28320001	28370000	0.0251447	0.0244559
20	32720001	32770000	0.0241454	0.0244641
3	17300001	17350000	0.00907861	0.0244644
24	59360001	59410000	0.0210974	0.0244697
23	52120001	52170000	0.0197057	0.0244791
4	117720001	117770000	0.0243931	0.0244804
3	7500001	7550000	0.0183026	0.0244844
30	27480001	27530000	0.0139608	0.0244869
1	30500001	30550000	0.0200352	0.0244877
6	77620001	77670000	0.027848	0.0245008
13	18140001	18190000	0.023425	0.0245008
11	68560001	68610000	0.016729	0.0245014
6	95020001	95070000	0.0269535	0.0245281
6	79120001	79170000	0.0246594	0.0245439
6	39780001	39830000	0.0211095	0.0245476
1	26960001	27010000	0.0191926	0.0245485
25	33500001	33550000	0.0224453	0.0245546
27	11160001	11210000	0.0254137	0.024559
3	111020001	111070000	0.0250681	0.0245684
1	38660001	38710000	0.0194487	0.0245705
24	57000001	57050000	0.0257096	0.0245721
11	23920001	23970000	0.0274504	0.0245744
10	41560001	41610000	0.0247916	0.0245752
17	67760001	67810000	0.0206378	0.0245784
4	5540001	5590000	0.0195729	0.0245946
25	8460001	8510000	0.0189719	0.0246077
10	92320001	92370000	0.0209916	0.0246145
8	57720001	57770000	0.0193345	0.0246159
2	17700001	17750000	0.0190193	0.0246234
23	52160001	52210000	0.0233161	0.0246239
10	43200001	43250000	0.0263434	0.0246297
9	21280001	21330000	0.0215961	0.0246343
24	44420001	44470000	0.0241588	0.0246345
18	61760001	61810000	0.0246194	0.0246381
6	40940001	40990000	0.0265349	0.0246446
15	45960001	46010000	0.0219665	0.0246457
28	26780001	26830000	0.0194709	0.0246486
4	71260001	71310000	0.0260662	0.0246491
1	131100001	131150000	0.0168549	0.0246573
15	35460001	35510000	0.0138991	0.0246735
2	104940001	104990000	0.0165666	0.0246807
11	94620001	94670000	0.0209344	0.0246816
12	71000001	71050000	0.0236527	0.0246912
22	25780001	25830000	0.0237048	0.0247029
6	80460001	80510000	0.0242371	0.0247242
2	58100001	58150000	0.0207147	0.0247311
6	84220001	84270000	0.0287111	0.0247327
10	13100001	13150000	0.0262075	0.0247428
13	40760001	40810000	0.027388	0.0247589
25	11320001	11370000	0.0198796	0.0247731
24	46160001	46210000	0.0272366	0.0247844
6	300001	350000	0.0120172	0.0247849
1	110160001	110210000	0.0230509	0.0247938
30	129640001	129690000	0.0205201	0.0248006
17	48400001	48450000	0.021688	0.0248019
14	62180001	62230000	0.0209305	0.0248171
11	69480001	69530000	0.0227218	0.024823
2	56380001	56430000	0.021671	0.0248332
6	89300001	89350000	0.0182966	0.0248343
3	64100001	64150000	0.0245848	0.0248362
24	43880001	43930000	0.0265834	0.0248362
20	47720001	47770000	0.0116535	0.0248382
1	40940001	40990000	0.0263364	0.0248429
7	67580001	67630000	0.0231054	0.0248446
13	37300001	37350000	0.0257104	0.0248513
18	29360001	29410000	0.0221183	0.0248711
5	12440001	12490000	0.0228255	0.0248718
24	22500001	22550000	0.0364561	0.0248746
18	44500001	44550000	0.019911	0.0249013
28	8820001	8870000	0.0229621	0.0249089
11	66820001	66870000	0.0285065	0.024912
28	26800001	26850000	0.0215415	0.0249241
1	27240001	27290000	0.0245403	0.0249248
7	81300001	81350000	0.0278773	0.0249361
26	2980001	3030000	0.0295851	0.0249418
6	27340001	27390000	0.0389414	0.0249531
7	73360001	73410000	0.0157166	0.0249587
10	91820001	91870000	0.0209671	0.024964
10	58720001	58770000	0.0277503	0.0249679
28	8840001	8890000	0.0225466	0.0249729
4	72340001	72390000	0.0198022	0.0249803
3	86560001	86610000	0.0220903	0.0249817
11	74500001	74550000	0.0596507	0.0249889
16	4100001	4150000	0.0270038	0.0249904
2	79760001	79810000	0.0242536	0.024993
1	113540001	113590000	0.0329887	0.025
10	35660001	35710000	0.0203705	0.025015
4	117740001	117790000	0.0255898	0.0250201
10	84400001	84450000	0.0218791	0.0250259
11	19880001	19930000	0.022164	0.025041
10	59040001	59090000	0.0245654	0.0250425
17	17400001	17450000	0.0259195	0.0250457
4	112140001	112190000	0.0153949	0.0250502
7	57480001	57530000	0.0254221	0.0250504
10	22600001	22650000	0.0272206	0.0250686
23	52100001	52150000	0.0190705	0.0250686
8	41080001	41130000	0.0182225	0.0250756
18	61800001	61850000	0.0240863	0.0250807
6	52720001	52770000	0.0286771	0.0250843
13	27900001	27950000	0.016378	0.0250852
2	105340001	105390000	0.0201514	0.0250929
18	22540001	22590000	0.019885	0.0251
26	20780001	20830000	0.0209285	0.0251005
6	54560001	54610000	0.0266021	0.0251019
19	760001	810000	0.00976451	0.0251097
18	44640001	44690000	0.0126889	0.0251115
4	112340001	112390000	0.0198498	0.0251132
18	45000001	45050000	0.0238992	0.0251158
6	47960001	48010000	0.0274219	0.0251243
20	22340001	22390000	0.0247988	0.0251248
30	88360001	88410000	0.00976443	0.0251292
30	88380001	88430000	0.00976443	0.0251292
9	84600001	84650000	0.0231228	0.0251329
6	83080001	83130000	0.0258654	0.0251487
11	16360001	16410000	0.0162825	0.0251597
29	18120001	18170000	0.0232765	0.0251709
6	77200001	77250000	0.0260021	0.025172
[truncated: 121,807 more rows]
