# Supplementary material for: Selection Signal Analysis Reveals Hainan Yellow Cattle Are Being Selectively Bred for Heat Tolerance
Source: Animals (Basel). 2024 Feb 29;14(5):775. doi: 10.3390/ani14050775 (PMC10931139; doi:10.3390/ani14050775)
Supplement: Supplementary file 1 [file animals-14-00775-s001.zip › Supplementary Tables/Supplementary Table S3.xlsx]

## Sheet: Sheet1
Supplementary Table S3: The score of composite haplotype
CHROM	Starting position	Ending position	CLR
10	43180001	43230000	2013
7	71120001	71170000	1999
9	13800001	13850000	1998
2	81200001	81250000	1998
30	96360001	96410000	1997
17	44260001	44310000	1997
7	103240001	103290000	1996
2	67420001	67470000	1996
24	6680001	6730000	1995
7	60700001	60750000	1995
29	2240001	2290000	1994
16	51860001	51910000	1994
22	26640001	26690000	1993
21	48000001	48050000	1993
11	6220001	6270000	1993
11	82440001	82490000	1992
3	65440001	65490000	1992
12	79000001	79050000	1991
14	65980001	66030000	1991
17	58860001	58910000	1991
7	4360001	4410000	1991
7	80080001	80130000	1990
6	19280001	19330000	1990
22	28800001	28850000	1990
8	19520001	19570000	1990
4	71580001	71630000	1990
24	55100001	55150000	1990
7	100340001	100390000	1989
6	54220001	54270000	1989
8	63940001	63990000	1989
12	66200001	66250000	1988
8	56660001	56710000	1988
8	18740001	18790000	1988
6	112420001	112470000	1988
3	63800001	63850000	1987
6	78340001	78390000	1987
5	75620001	75670000	1986
1	16020001	16070000	1985
6	16660001	16710000	1985
21	20820001	20870000	1985
15	8960001	9010000	1984
16	38480001	38530000	1983
14	68700001	68750000	1983
6	20700001	20750000	1983
2	66140001	66190000	1982
8	36840001	36890000	1982
4	6940001	6990000	1982
10	28140001	28190000	1981
10	72540001	72590000	1981
1	53040001	53090000	1981
5	12080001	12130000	1981
2	57700001	57750000	1981
12	16600001	16650000	1981
16	18400001	18450000	1980
2	132760001	132810000	1980
21	26380001	26430000	1979
23	4220001	4270000	1979
27	37900001	37950000	1979
8	20480001	20530000	1979
1	30420001	30470000	1979
3	87640001	87690000	1978
22	34440001	34490000	1978
16	41360001	41410000	1977
29	3300001	3350000	1977
20	68380001	68430000	1977
24	17660001	17710000	1976
9	28620001	28670000	1976
8	4620001	4670000	1976
21	10420001	10470000	1975
27	11200001	11250000	1975
9	10160001	10210000	1975
30	8120001	8170000	1975
3	93640001	93690000	1975
10	97860001	97910000	1974
13	5800001	5850000	1972
29	22640001	22690000	1972
22	23460001	23510000	1972
21	66220001	66270000	1972
9	59180001	59230000	1971
10	25080001	25130000	1971
18	56940001	56990000	1971
2	83120001	83170000	1970
1	10860001	10910000	1970
2	93600001	93650000	1970
16	79700001	79750000	1969
6	51240001	51290000	1969
26	34540001	34590000	1968
29	180001	230000	1968
8	26580001	26630000	1967
6	48100001	48150000	1967
17	1260001	1310000	1967
21	68180001	68230000	1967
1	11040001	11090000	1967
9	64840001	64890000	1967
20	38140001	38190000	1966
30	6760001	6810000	1965
2	57860001	57910000	1965
30	131420001	131470000	1964
1	124080001	124130000	1963
6	77260001	77310000	1963
13	74740001	74790000	1963
2	8160001	8210000	1962
16	38140001	38190000	1962
16	79180001	79230000	1961
12	44660001	44710000	1961
9	82400001	82450000	1961
28	42100001	42150000	1961
4	37500001	37550000	1961
10	87160001	87210000	1960
3	68260001	68310000	1959
10	63220001	63270000	1958
28	26080001	26130000	1958
7	6540001	6590000	1956
7	92860001	92910000	1956
7	92120001	92170000	1956
10	38600001	38650000	1955
15	39260001	39310000	1955
6	83060001	83110000	1955
20	35080001	35130000	1954
24	46540001	46590000	1954
30	129660001	129710000	1954
15	50100001	50150000	1954
9	98680001	98730000	1954
26	17120001	17170000	1954
2	56520001	56570000	1954
17	58920001	58970000	1954
13	32040001	32090000	1954
8	75680001	75730000	1954
6	49400001	49450000	1954
1	39660001	39710000	1954
1	37260001	37310000	1954
13	11760001	11810000	1954
12	22580001	22630000	1954
2	50440001	50490000	1954
6	12320001	12370000	1954
1	20000001	20050000	1954
29	2000001	2050000	1954
28	5200001	5250000	1954
5	76580001	76630000	1954
27	10800001	10850000	1954
29	45440001	45490000	1954
10	87780001	87830000	1954
6	108940001	108990000	1954
16	27740001	27790000	1954
29	5740001	5790000	1954
9	64540001	64590000	1954
17	13000001	13050000	1954
29	45420001	45470000	1954
4	19840001	19890000	1954
5	82820001	82870000	1954
2	72880001	72930000	1954
11	22300001	22350000	1954
10	87720001	87770000	1954
11	5380001	5430000	1944
4	15660001	15710000	1943
6	9840001	9890000	1943
4	51080001	51130000	1942
21	68280001	68330000	1941
14	19960001	20010000	1941
14	12220001	12270000	1941
22	21280001	21330000	1940
6	31200001	31250000	1940
11	92560001	92610000	1940
2	50600001	50650000	1939
15	40800001	40850000	1939
9	10460001	10510000	1939
30	76180001	76230000	1938
2	54360001	54410000	1937
11	104740001	104790000	1937
14	20060001	20110000	1937
3	21140001	21190000	1936
6	21000001	21050000	1936
2	82120001	82170000	1936
4	46160001	46210000	1935
23	11300001	11350000	1935
1	137920001	137970000	1935
6	50880001	50930000	1935
6	52760001	52810000	1934
16	25980001	26030000	1933
2	120940001	120990000	1933
8	100960001	101010000	1932
10	42260001	42310000	1932
3	68320001	68370000	1932
9	37080001	37130000	1932
1	2620001	2670000	1930
2	27280001	27330000	1930
25	2700001	2750000	1930
19	9600001	9650000	1929
16	39920001	39970000	1928
30	94580001	94630000	1928
7	66220001	66270000	1927
2	46100001	46150000	1927
4	112520001	112570000	1927
8	12160001	12210000	1926
20	39500001	39550000	1925
29	22340001	22390000	1925
16	56200001	56250000	1925
22	14560001	14610000	1925
7	68060001	68110000	1924
30	56820001	56870000	1924
23	26980001	27030000	1923
28	22700001	22750000	1923
1	60140001	60190000	1923
1	30480001	30530000	1922
5	84600001	84650000	1921
11	48360001	48410000	1921
16	41320001	41370000	1920
30	106160001	106210000	1920
16	62400001	62450000	1920
6	97780001	97830000	1920
31	3880001	3930000	1919
16	52220001	52270000	1919
6	4100001	4150000	1919
2	103060001	103110000	1918
29	22360001	22410000	1918
15	16520001	16570000	1918
29	37860001	37910000	1918
26	34220001	34270000	1918
11	22920001	22970000	1917
9	24640001	24690000	1917
27	8220001	8270000	1916
20	39720001	39770000	1916
30	45160001	45210000	1915
14	52140001	52190000	1915
15	19500001	19550000	1915
20	42780001	42830000	1914
10	22460001	22510000	1914
11	86020001	86070000	1914
24	10080001	10130000	1913
2	90600001	90650000	1913
13	38140001	38190000	1913
3	38640001	38690000	1913
3	62980001	63030000	1912
19	54540001	54590000	1912
26	18240001	18290000	1912
3	64120001	64170000	1912
16	41880001	41930000	1912
8	101240001	101290000	1911
20	52920001	52970000	1910
1	122480001	122530000	1910
2	50640001	50690000	1909
2	104960001	105010000	1908
13	37280001	37330000	1908
14	77160001	77210000	1908
15	16560001	16610000	1907
5	18720001	18770000	1907
5	19900001	19950000	1907
2	104680001	104730000	1907
19	20720001	20770000	1906
5	4760001	4810000	1906
2	26140001	26190000	1905
14	73780001	73830000	1905
11	28860001	28910000	1904
6	58580001	58630000	1904
2	69900001	69950000	1904
30	130980001	131030000	1903
10	28480001	28530000	1902
15	12140001	12190000	1901
9	76160001	76210000	1901
5	39860001	39910000	1900
10	43760001	43810000	1900
5	16280001	16330000	1900
29	340001	390000	1899
6	27320001	27370000	1898
11	22380001	22430000	1898
5	21840001	21890000	1898
12	85440001	85490000	1898
29	32340001	32390000	1898
10	51880001	51930000	1897
11	6020001	6070000	1897
5	83260001	83310000	1897
2	82860001	82910000	1897
9	72680001	72730000	1897
25	31180001	31230000	1897
6	25660001	25710000	1896
22	7620001	7670000	1896
16	25700001	25750000	1896
6	19240001	19290000	1896
6	66880001	66930000	1896
15	46080001	46130000	1895
19	31860001	31910000	1895
31	1700001	1750000	1893
17	43780001	43830000	1892
9	103840001	103890000	1891
7	36300001	36350000	1891
30	30340001	30390000	1890
7	19460001	19510000	1890
2	50540001	50590000	1890
1	65520001	65570000	1890
28	28800001	28850000	1890
24	55060001	55110000	1890
1	156820001	156870000	1890
10	16720001	16770000	1889
9	38760001	38810000	1889
1	23820001	23870000	1888
20	48540001	48590000	1888
1	113500001	113550000	1888
20	33640001	33690000	1888
30	88500001	88550000	1888
21	18280001	18330000	1888
15	24640001	24690000	1888
22	48100001	48150000	1888
29	37700001	37750000	1888
28	21100001	21150000	1888
23	37780001	37830000	1888
8	94180001	94230000	1888
3	107220001	107270000	1887
3	57180001	57230000	1887
6	77500001	77550000	1887
15	12440001	12490000	1887
15	79960001	80010000	1886
12	71040001	71090000	1886
10	22000001	22050000	1886
2	66120001	66170000	1886
21	55240001	55290000	1886
21	53700001	53750000	1886
30	85140001	85190000	1885
22	24180001	24230000	1885
16	31140001	31190000	1885
1	97100001	97150000	1885
2	3000001	3050000	1884
30	6080001	6130000	1884
8	50020001	50070000	1884
12	46700001	46750000	1884
1	10800001	10850000	1884
9	21260001	21310000	1884
3	37560001	37610000	1884
30	115500001	115550000	1884
6	66840001	66890000	1883
6	106820001	106870000	1883
10	8500001	8550000	1883
1	3260001	3310000	1883
2	129780001	129830000	1883
13	18460001	18510000	1883
14	2120001	2170000	1882
4	69940001	69990000	1882
21	18300001	18350000	1881
26	42860001	42910000	1881
6	97520001	97570000	1880
6	115040001	115090000	1880
14	53440001	53490000	1880
1	38600001	38650000	1880
2	72260001	72310000	1880
7	84660001	84710000	1880
16	59200001	59250000	1880
23	51520001	51570000	1880
18	61420001	61470000	1879
29	23240001	23290000	1879
30	126840001	126890000	1879
4	37520001	37570000	1879
27	30020001	30070000	1879
18	61940001	61990000	1879
23	28240001	28290000	1879
15	24060001	24110000	1879
6	10100001	10150000	1879
27	25860001	25910000	1879
15	46260001	46310000	1879
28	37540001	37590000	1879
10	44420001	44470000	1879
9	14260001	14310000	1879
8	104300001	104350000	1878
19	26000001	26050000	1878
24	59380001	59430000	1878
12	63620001	63670000	1878
13	80500001	80550000	1878
6	10340001	10390000	1878
17	23580001	23630000	1865
12	22740001	22790000	1864
1	36440001	36490000	1864
4	71240001	71290000	1864
17	53440001	53490000	1863
27	11540001	11590000	1861
8	14380001	14430000	1860
5	104100001	104150000	1860
20	4360001	4410000	1860
7	67540001	67590000	1860
5	77620001	77670000	1860
15	68700001	68750000	1859
22	11200001	11250000	1859
25	3240001	3290000	1859
12	57660001	57710000	1858
7	70080001	70130000	1858
5	13180001	13230000	1857
7	23120001	23170000	1857
11	66460001	66510000	1857
13	74820001	74870000	1857
4	2880001	2930000	1856
5	78960001	79010000	1856
26	33200001	33250000	1855
23	29440001	29490000	1854
12	80000001	80050000	1854
1	144600001	144650000	1853
28	22060001	22110000	1853
19	20760001	20810000	1853
20	48180001	48230000	1853
1	123920001	123970000	1853
2	83100001	83150000	1852
9	83460001	83510000	1852
23	10020001	10070000	1850
2	116120001	116170000	1850
1	27020001	27070000	1849
3	22400001	22450000	1849
20	35760001	35810000	1849
14	51020001	51070000	1849
3	62140001	62190000	1849
6	38040001	38090000	1849
23	32640001	32690000	1849
2	50660001	50710000	1848
20	30500001	30550000	1848
5	23760001	23810000	1848
15	69060001	69110000	1848
15	50380001	50430000	1847
12	21140001	21190000	1847
18	44060001	44110000	1846
5	75860001	75910000	1846
23	27000001	27050000	1846
9	10180001	10230000	1846
28	4700001	4750000	1846
16	57380001	57430000	1845
2	53680001	53730000	1845
17	13060001	13110000	1845
21	35200001	35250000	1845
15	41380001	41430000	1844
3	29920001	29970000	1843
20	44020001	44070000	1843
25	17200001	17250000	1842
22	24300001	24350000	1842
12	57860001	57910000	1842
24	26900001	26950000	1842
9	11880001	11930000	1841
2	28800001	28850000	1841
3	102500001	102550000	1841
25	33160001	33210000	1841
11	105020001	105070000	1841
17	69740001	69790000	1841
20	45540001	45590000	1840
30	27140001	27190000	1840
20	28960001	29010000	1840
15	46340001	46390000	1840
3	16900001	16950000	1840
19	17780001	17830000	1839
22	37000001	37050000	1839
28	11200001	11250000	1839
4	46120001	46170000	1838
8	77620001	77670000	1838
3	60720001	60770000	1838
28	11980001	12030000	1838
23	3200001	3250000	1837
10	67380001	67430000	1837
10	41960001	42010000	1836
3	102540001	102590000	1835
6	9920001	9970000	1835
15	24040001	24090000	1834
17	51160001	51210000	1834
10	56180001	56230000	1834
24	42600001	42650000	1834
8	104320001	104370000	1833
3	44260001	44310000	1833
30	27960001	28010000	1833
21	63600001	63650000	1831
6	89960001	90010000	1831
19	21320001	21370000	1830
18	53660001	53710000	1829
3	60540001	60590000	1829
10	43640001	43690000	1829
16	36240001	36290000	1828
17	52840001	52890000	1826
5	20820001	20870000	1826
19	1500001	1550000	1826
17	19060001	19110000	1826
1	39680001	39730000	1826
3	57140001	57190000	1825
20	57580001	57630000	1825
17	51420001	51470000	1825
6	39760001	39810000	1824
25	40160001	40210000	1824
20	8600001	8650000	1823
10	12880001	12930000	1823
30	21040001	21090000	1823
1	118600001	118650000	1823
1	3100001	3150000	1823
8	56840001	56890000	1822
30	62180001	62230000	1821
19	29360001	29410000	1821
3	52780001	52830000	1821
22	32780001	32830000	1821
21	19300001	19350000	1821
6	2380001	2430000	1820
6	50960001	51010000	1820
1	87120001	87170000	1820
25	2440001	2490000	1819
28	13680001	13730000	1819
25	9620001	9670000	1819
3	44280001	44330000	1818
2	28140001	28190000	1818
12	2780001	2830000	1818
18	60900001	60950000	1817
9	83700001	83750000	1816
20	17020001	17070000	1815
7	28780001	28830000	1815
7	67640001	67690000	1814
10	41740001	41790000	1813
11	48340001	48390000	1813
30	94480001	94530000	1813
15	50660001	50710000	1813
16	57000001	57050000	1813
10	42860001	42910000	1812
14	66800001	66850000	1812
30	20800001	20850000	1812
18	38600001	38650000	1811
8	92900001	92950000	1811
1	4460001	4510000	1811
2	24440001	24490000	1811
13	35480001	35530000	1811
15	5280001	5330000	1810
7	4080001	4130000	1810
6	91460001	91510000	1810
10	60720001	60770000	1810
1	24020001	24070000	1810
9	38020001	38070000	1810
13	77080001	77130000	1809
30	115620001	115670000	1809
16	17140001	17190000	1809
23	50740001	50790000	1808
20	49540001	49590000	1808
4	35500001	35550000	1808
24	58220001	58270000	1808
3	116840001	116890000	1807
21	55320001	55370000	1807
11	1700001	1750000	1806
12	68780001	68830000	1806
4	57860001	57910000	1806
20	22300001	22350000	1806
15	9700001	9750000	1806
12	83480001	83530000	1805
12	67020001	67070000	1804
9	36740001	36790000	1804
6	112200001	112250000	1803
4	60520001	60570000	1803
8	63100001	63150000	1803
7	5520001	5570000	1803
3	117080001	117130000	1802
30	35020001	35070000	1802
19	29380001	29430000	1802
3	33560001	33610000	1801
8	78760001	78810000	1800
24	46400001	46450000	1800
5	16980001	17030000	1799
18	37080001	37130000	1798
6	47080001	47130000	1798
30	76400001	76450000	1798
29	11460001	11510000	1798
24	43440001	43490000	1798
3	17420001	17470000	1797
10	20140001	20190000	1797
16	11040001	11090000	1797
20	52980001	53030000	1796
16	26860001	26910000	1796
18	28120001	28170000	1796
13	27500001	27550000	1796
6	105380001	105430000	1794
17	53340001	53390000	1794
6	113540001	113590000	1794
10	43240001	43290000	1793
9	36320001	36370000	1793
16	26880001	26930000	1793
5	19960001	20010000	1793
7	27020001	27070000	1792
12	78920001	78970000	1792
24	8400001	8450000	1792
6	88180001	88230000	1792
6	85540001	85590000	1792
28	41820001	41870000	1791
6	95080001	95130000	1790
18	57220001	57270000	1790
10	13140001	13190000	1790
6	52780001	52830000	1790
3	4900001	4950000	1790
1	22640001	22690000	1789
5	24060001	24110000	1789
2	46140001	46190000	1788
1	99540001	99590000	1788
6	47860001	47910000	1788
5	67580001	67630000	1787
4	3060001	3110000	1787
7	73620001	73670000	1787
1	30320001	30370000	1786
21	27180001	27230000	1786
8	26560001	26610000	1786
10	16740001	16790000	1785
23	10960001	11010000	1785
2	83180001	83230000	1785
25	360001	410000	1785
22	13640001	13690000	1785
11	94920001	94970000	1785
9	32040001	32090000	1785
2	103140001	103190000	1784
25	22280001	22330000	1782
20	47280001	47330000	1782
23	680001	730000	1782
1	146120001	146170000	1781
6	48140001	48190000	1781
3	71420001	71470000	1781
1	110220001	110270000	1781
28	21140001	21190000	1781
9	36060001	36110000	1780
7	63280001	63330000	1780
21	46700001	46750000	1780
8	77220001	77270000	1779
9	34060001	34110000	1779
3	5820001	5870000	1779
16	39760001	39810000	1778
12	80160001	80210000	1778
7	61720001	61770000	1778
18	30460001	30510000	1778
25	29300001	29350000	1778
1	64400001	64450000	1777
26	2720001	2770000	1777
2	111160001	111210000	1777
1	64300001	64350000	1777
29	860001	910000	1774
11	5720001	5770000	1774
5	75940001	75990000	1774
6	3040001	3090000	1774
7	32660001	32710000	1773
7	92780001	92830000	1773
2	57960001	58010000	1773
2	128780001	128830000	1773
18	19700001	19750000	1773
9	28700001	28750000	1773
17	1700001	1750000	1772
27	5780001	5830000	1772
16	62420001	62470000	1772
6	21060001	21110000	1772
6	85760001	85810000	1771
3	52680001	52730000	1771
5	4580001	4630000	1770
8	57060001	57110000	1770
11	19780001	19830000	1770
6	10120001	10170000	1770
11	29260001	29310000	1770
16	78100001	78150000	1770
4	31460001	31510000	1769
6	79580001	79630000	1769
31	3280001	3330000	1768
12	22500001	22550000	1768
30	13980001	14030000	1768
3	110140001	110190000	1768
8	1640001	1690000	1767
5	19780001	19830000	1767
13	61380001	61430000	1766
8	94120001	94170000	1766
23	42400001	42450000	1765
11	102780001	102830000	1765
18	27900001	27950000	1765
6	88160001	88210000	1765
7	34800001	34850000	1765
23	11280001	11330000	1765
11	8320001	8370000	1765
15	17600001	17650000	1765
4	40600001	40650000	1765
4	79020001	79070000	1765
30	28200001	28250000	1764
13	10840001	10890000	1764
1	4420001	4470000	1763
25	240001	290000	1763
23	44200001	44250000	1763
9	16400001	16450000	1763
14	77920001	77970000	1763
16	27340001	27390000	1763
27	39300001	39350000	1763
7	82960001	83010000	1763
16	27800001	27850000	1762
2	26160001	26210000	1762
1	147780001	147830000	1762
5	20980001	21030000	1762
18	44700001	44750000	1762
25	3160001	3210000	1762
30	115560001	115610000	1762
3	56400001	56450000	1762
7	3280001	3330000	1762
1	3540001	3590000	1762
6	79660001	79710000	1761
1	18660001	18710000	1761
18	57500001	57550000	1761
14	63580001	63630000	1761
2	57000001	57050000	1760
6	54080001	54130000	1760
9	76140001	76190000	1748
2	84080001	84130000	1747
11	102800001	102850000	1747
11	56580001	56630000	1747
18	58880001	58930000	1747
5	104140001	104190000	1746
24	40020001	40070000	1746
14	50220001	50270000	1745
23	3220001	3270000	1744
4	2920001	2970000	1744
2	91520001	91570000	1744
6	86340001	86390000	1744
9	66640001	66690000	1744
18	7580001	7630000	1744
1	135620001	135670000	1743
9	66980001	67030000	1743
20	51600001	51650000	1743
10	26720001	26770000	1743
25	36280001	36330000	1743
16	63620001	63670000	1743
1	144640001	144690000	1743
7	63740001	63790000	1742
9	73240001	73290000	1742
24	8380001	8430000	1742
5	11180001	11230000	1742
3	96300001	96350000	1742
5	101740001	101790000	1742
21	56340001	56390000	1742
23	31600001	31650000	1741
11	92100001	92150000	1741
3	59860001	59910000	1741
13	18100001	18150000	1740
5	116240001	116290000	1740
1	69000001	69050000	1739
25	29160001	29210000	1739
21	18000001	18050000	1738
18	35540001	35590000	1738
5	29980001	30030000	1737
2	91040001	91090000	1737
9	77560001	77610000	1737
24	38020001	38070000	1736
21	19380001	19430000	1736
7	62100001	62150000	1736
6	89320001	89370000	1736
10	10600001	10650000	1735
11	5620001	5670000	1735
16	68100001	68150000	1735
13	18080001	18130000	1734
1	146140001	146190000	1734
8	51280001	51330000	1733
24	43420001	43470000	1733
2	82080001	82130000	1733
7	63260001	63310000	1732
1	124060001	124110000	1732
17	18100001	18150000	1732
21	55640001	55690000	1732
6	59580001	59630000	1730
26	47820001	47870000	1729
15	12580001	12630000	1729
7	61920001	61970000	1728
9	20400001	20450000	1728
4	110420001	110470000	1728
31	5680001	5730000	1727
10	44480001	44530000	1727
13	43140001	43190000	1727
14	43060001	43110000	1726
16	34940001	34990000	1726
20	17100001	17150000	1725
23	11800001	11850000	1725
6	77540001	77590000	1724
3	1680001	1730000	1724
11	101180001	101230000	1724
17	47300001	47350000	1723
9	76660001	76710000	1723
9	82360001	82410000	1723
26	47760001	47810000	1722
2	17680001	17730000	1721
27	300001	350000	1720
22	29700001	29750000	1720
3	110240001	110290000	1719
22	23520001	23570000	1719
30	18640001	18690000	1719
7	94440001	94490000	1718
5	101060001	101110000	1717
10	83940001	83990000	1716
10	51900001	51950000	1716
20	69940001	69990000	1716
1	63840001	63890000	1716
8	92800001	92850000	1716
3	52120001	52170000	1716
20	10220001	10270000	1716
1	20020001	20070000	1716
5	29440001	29490000	1715
11	5980001	6030000	1715
30	20780001	20830000	1714
23	28680001	28730000	1713
15	8980001	9030000	1713
7	33920001	33970000	1713
29	41080001	41130000	1712
8	16900001	16950000	1712
2	54000001	54050000	1712
17	50120001	50170000	1712
29	3080001	3130000	1711
1	65940001	65990000	1711
23	26600001	26650000	1710
2	82880001	82930000	1710
2	53860001	53910000	1709
20	8620001	8670000	1709
4	43840001	43890000	1708
21	18180001	18230000	1707
16	19600001	19650000	1707
8	8540001	8590000	1707
23	44220001	44270000	1707
9	22260001	22310000	1707
7	92840001	92890000	1706
2	73120001	73170000	1706
4	87120001	87170000	1705
22	58420001	58470000	1705
16	79240001	79290000	1705
10	28100001	28150000	1705
15	25180001	25230000	1704
9	84740001	84790000	1704
30	50320001	50370000	1704
22	30580001	30630000	1703
30	115540001	115590000	1703
3	57160001	57210000	1702
29	38640001	38690000	1702
28	8120001	8170000	1702
3	1320001	1370000	1701
11	5820001	5870000	1701
5	75720001	75770000	1701
25	13020001	13070000	1701
27	420001	470000	1700
23	32660001	32710000	1700
9	33040001	33090000	1700
1	13600001	13650000	1700
14	50720001	50770000	1699
9	22520001	22570000	1699
9	65000001	65050000	1699
3	38340001	38390000	1698
30	61880001	61930000	1697
16	56300001	56350000	1697
18	61920001	61970000	1697
1	54000001	54050000	1697
17	58840001	58890000	1697
1	63820001	63870000	1697
6	51680001	51730000	1697
7	25040001	25090000	1695
6	108060001	108110000	1695
16	59840001	59890000	1695
6	1400001	1450000	1694
2	27260001	27310000	1694
12	79700001	79750000	1694
29	38500001	38550000	1694
15	360001	410000	1693
2	75640001	75690000	1693
1	102040001	102090000	1692
13	80540001	80590000	1692
2	70160001	70210000	1692
15	5400001	5450000	1692
30	129740001	129790000	1691
5	10780001	10830000	1691
22	43500001	43550000	1690
26	42980001	43030000	1690
23	27260001	27310000	1689
17	69520001	69570000	1689
9	23160001	23210000	1689
27	5800001	5850000	1688
22	32800001	32850000	1688
16	18940001	18990000	1687
28	4080001	4130000	1687
28	44700001	44750000	1686
2	3040001	3090000	1686
2	45120001	45170000	1685
5	113060001	113110000	1685
22	31500001	31550000	1685
14	80980001	81030000	1685
6	20680001	20730000	1684
15	35600001	35650000	1684
14	77520001	77570000	1684
1	30560001	30610000	1684
23	37640001	37690000	1683
20	42700001	42750000	1683
9	31600001	31650000	1683
9	83580001	83630000	1682
22	22820001	22870000	1682
8	11860001	11910000	1681
21	68060001	68110000	1681
9	33220001	33270000	1680
10	42820001	42870000	1680
7	12000001	12050000	1680
5	75820001	75870000	1679
2	57740001	57790000	1679
1	4720001	4770000	1679
6	55280001	55330000	1679
6	48420001	48470000	1678
10	28120001	28170000	1678
25	33520001	33570000	1677
2	83240001	83290000	1676
10	86900001	86950000	1676
30	76920001	76970000	1675
2	94360001	94410000	1674
23	11860001	11910000	1674
17	53380001	53430000	1674
7	3780001	3830000	1673
8	63980001	64030000	1673
14	78580001	78630000	1673
1	18600001	18650000	1671
2	90980001	91030000	1671
24	57040001	57090000	1671
3	44140001	44190000	1670
29	20580001	20630000	1670
16	52060001	52110000	1670
7	71600001	71650000	1669
3	33540001	33590000	1669
6	3000001	3050000	1668
14	66540001	66590000	1668
28	41880001	41930000	1667
21	4160001	4210000	1666
30	7960001	8010000	1666
2	91000001	91050000	1666
16	74200001	74250000	1666
8	63160001	63210000	1665
22	34320001	34370000	1665
28	7680001	7730000	1665
3	70840001	70890000	1665
29	45600001	45650000	1664
23	49960001	50010000	1664
18	15640001	15690000	1663
1	30200001	30250000	1662
11	9880001	9930000	1662
14	73280001	73330000	1662
11	23560001	23610000	1660
3	40500001	40550000	1660
2	65920001	65970000	1660
20	44240001	44290000	1660
5	75300001	75350000	1659
22	16140001	16190000	1659
3	40420001	40470000	1658
21	18800001	18850000	1658
6	86140001	86190000	1658
9	64820001	64870000	1658
9	36000001	36050000	1657
3	4920001	4970000	1657
28	7180001	7230000	1657
6	108000001	108050000	1657
21	42000001	42050000	1657
11	22720001	22770000	1656
26	28820001	28870000	1656
5	77820001	77870000	1656
10	47260001	47310000	1656
11	84760001	84810000	1655
7	71020001	71070000	1655
16	26120001	26170000	1654
23	2340001	2390000	1653
18	7620001	7670000	1652
26	18800001	18850000	1652
8	81500001	81550000	1651
16	30200001	30250000	1651
17	72600001	72650000	1651
11	2380001	2430000	1651
8	63460001	63510000	1649
25	29120001	29170000	1649
2	7460001	7510000	1648
12	12780001	12830000	1648
3	55440001	55490000	1647
28	33140001	33190000	1646
8	63140001	63190000	1646
5	78820001	78870000	1644
2	50280001	50330000	1643
10	53420001	53470000	1643
1	3900001	3950000	1643
9	85740001	85790000	1643
10	25180001	25230000	1643
6	113880001	113930000	1642
11	31380001	31430000	1642
18	58540001	58590000	1642
8	76740001	76790000	1642
7	94640001	94690000	1642
14	62260001	62310000	1641
10	47340001	47390000	1641
11	95380001	95430000	1640
20	9160001	9210000	1639
16	8680001	8730000	1639
1	119120001	119170000	1638
20	65660001	65710000	1637
11	92600001	92650000	1636
7	62920001	62970000	1636
21	19560001	19610000	1636
18	53640001	53690000	1635
9	4960001	5010000	1635
4	79820001	79870000	1634
20	39520001	39570000	1633
24	42720001	42770000	1632
10	21800001	21850000	1632
3	103760001	103810000	1632
7	12660001	12710000	1631
26	13680001	13730000	1631
6	33660001	33710000	1631
3	18460001	18510000	1631
18	57580001	57630000	1631
7	70160001	70210000	1630
3	7480001	7530000	1630
2	69600001	69650000	1629
4	3080001	3130000	1629
3	93740001	93790000	1629
21	38140001	38190000	1628
7	2660001	2710000	1628
8	64040001	64090000	1627
15	63380001	63430000	1627
23	29680001	29730000	1626
28	5340001	5390000	1626
20	59240001	59290000	1626
16	39100001	39150000	1625
14	73760001	73810000	1625
7	58260001	58310000	1625
4	92280001	92330000	1625
1	65240001	65290000	1625
13	1240001	1290000	1625
14	54980001	55030000	1624
3	116920001	116970000	1624
2	67140001	67190000	1624
8	20460001	20510000	1623
10	38680001	38730000	1622
17	61180001	61230000	1622
27	2020001	2070000	1621
21	49940001	49990000	1621
24	44660001	44710000	1620
8	3100001	3150000	1620
6	40560001	40610000	1620
15	48720001	48770000	1619
6	84180001	84230000	1618
7	12040001	12090000	1618
18	28400001	28450000	1617
16	66020001	66070000	1617
14	29740001	29790000	1617
17	51140001	51190000	1617
3	38800001	38850000	1616
19	63180001	63230000	1616
15	35720001	35770000	1615
17	69680001	69730000	1615
11	24040001	24090000	1615
6	51100001	51150000	1614
9	77060001	77110000	1614
30	18600001	18650000	1613
28	42680001	42730000	1613
7	100580001	100630000	1613
4	85580001	85630000	1612
7	63780001	63830000	1612
20	42760001	42810000	1611
16	46440001	46490000	1611
16	27460001	27510000	1610
14	63720001	63770000	1610
26	26680001	26730000	1610
2	111280001	111330000	1609
1	11540001	11590000	1609
4	112120001	112170000	1609
2	102960001	103010000	1608
6	47660001	47710000	1608
10	83960001	84010000	1607
20	16880001	16930000	1607
9	59200001	59250000	1607
7	72580001	72630000	1607
23	27900001	27950000	1606
16	76760001	76810000	1606
9	10700001	10750000	1606
7	72840001	72890000	1605
15	320001	370000	1605
2	50320001	50370000	1605
17	58940001	58990000	1605
8	8500001	8550000	1604
2	57720001	57770000	1603
7	4200001	4250000	1603
1	62200001	62250000	1603
26	5700001	5750000	1603
3	60160001	60210000	1602
9	35680001	35730000	1602
20	1620001	1670000	1601
18	45480001	45530000	1601
2	75420001	75470000	1600
5	98280001	98330000	1600
2	90960001	91010000	1599
6	19660001	19710000	1599
13	69220001	69270000	1598
17	46580001	46630000	1598
16	75560001	75610000	1597
14	19980001	20030000	1597
16	79220001	79270000	1597
20	1600001	1650000	1596
6	2500001	2550000	1596
24	47020001	47070000	1595
30	34620001	34670000	1595
5	78240001	78290000	1595
1	29100001	29150000	1595
9	64620001	64670000	1595
30	129120001	129170000	1595
18	9180001	9230000	1595
17	13140001	13190000	1594
3	53640001	53690000	1594
5	380001	430000	1594
19	17140001	17190000	1593
1	63800001	63850000	1593
28	44640001	44690000	1593
30	107460001	107510000	1593
7	61360001	61410000	1592
16	42240001	42290000	1591
5	17000001	17050000	1591
10	30960001	31010000	1591
2	75400001	75450000	1591
7	57800001	57850000	1591
6	48280001	48330000	1591
30	17580001	17630000	1591
15	8220001	8270000	1590
29	22320001	22370000	1590
25	5860001	5910000	1590
5	21040001	21090000	1589
6	54500001	54550000	1589
28	13220001	13270000	1589
1	18500001	18550000	1588
2	75740001	75790000	1588
8	30260001	30310000	1588
3	102580001	102630000	1587
10	67240001	67290000	1587
2	67440001	67490000	1587
17	72480001	72530000	1587
22	22220001	22270000	1586
9	64720001	64770000	1586
6	94920001	94970000	1585
24	44060001	44110000	1584
19	640001	690000	1584
22	32660001	32710000	1584
10	22280001	22330000	1584
29	14800001	14850000	1584
18	3680001	3730000	1584
6	34560001	34610000	1583
14	52280001	52330000	1583
4	87640001	87690000	1583
29	50040001	50090000	1582
3	56940001	56990000	1581
7	28020001	28070000	1581
3	16920001	16970000	1580
21	68140001	68190000	1579
5	7320001	7370000	1579
18	10460001	10510000	1578
21	48360001	48410000	1578
4	87160001	87210000	1577
8	41180001	41230000	1577
22	48120001	48170000	1577
30	5720001	5770000	1577
1	124780001	124830000	1577
28	7200001	7250000	1576
30	131980001	132030000	1576
24	4700001	4750000	1576
16	23800001	23850000	1576
13	35580001	35630000	1576
16	16800001	16850000	1575
19	1920001	1970000	1575
9	19020001	19070000	1575
23	51340001	51390000	1575
1	123680001	123730000	1575
7	73500001	73550000	1574
23	20840001	20890000	1574
1	70960001	71010000	1574
19	30400001	30450000	1573
7	80040001	80090000	1573
8	3140001	3190000	1573
28	1640001	1690000	1573
3	61540001	61590000	1572
6	40660001	40710000	1572
17	64720001	64770000	1571
20	45640001	45690000	1570
11	1780001	1830000	1570
6	66560001	66610000	1570
5	75460001	75510000	1569
9	39280001	39330000	1568
17	53360001	53410000	1568
2	56980001	57030000	1567
17	10640001	10690000	1566
20	47300001	47350000	1566
3	56700001	56750000	1565
12	83460001	83510000	1565
24	27660001	27710000	1564
28	32280001	32330000	1564
20	43300001	43350000	1564
14	50400001	50450000	1563
9	85720001	85770000	1563
30	98180001	98230000	1563
23	34220001	34270000	1563
27	8660001	8710000	1562
6	7180001	7230000	1562
15	48680001	48730000	1562
24	22560001	22610000	1561
9	33820001	33870000	1561
14	2220001	2270000	1561
22	31300001	31350000	1561
3	107760001	107810000	1561
23	11260001	11310000	1561
6	21100001	21150000	1561
5	80160001	80210000	1561
30	18500001	18550000	1560
15	17540001	17590000	1559
17	420001	470000	1559
1	131640001	131690000	1558
23	11720001	11770000	1558
18	24220001	24270000	1558
9	60080001	60130000	1558
10	42620001	42670000	1557
6	115340001	115390000	1557
7	75860001	75910000	1556
28	35540001	35590000	1556
17	1800001	1850000	1556
7	75600001	75650000	1556
30	6040001	6090000	1556
2	103000001	103050000	1555
2	39420001	39470000	1555
10	26440001	26490000	1554
3	17040001	17090000	1554
28	28960001	29010000	1554
3	60400001	60450000	1553
7	82980001	83030000	1553
9	4720001	4770000	1553
16	41420001	41470000	1553
20	25640001	25690000	1553
7	61340001	61390000	1553
1	111440001	111490000	1553
3	114160001	114210000	1553
14	8460001	8510000	1552
30	25580001	25630000	1552
24	43820001	43870000	1551
25	39840001	39890000	1550
22	13720001	13770000	1550
5	65560001	65610000	1550
13	20480001	20530000	1549
24	17320001	17370000	1548
20	34260001	34310000	1548
11	24100001	24150000	1547
27	7760001	7810000	1547
3	70100001	70150000	1546
20	48520001	48570000	1546
30	31200001	31250000	1546
26	7520001	7570000	1546
21	55400001	55450000	1545
25	33240001	33290000	1545
21	54840001	54890000	1545
8	111160001	111210000	1545
5	76200001	76250000	1545
26	18160001	18210000	1544
20	38240001	38290000	1543
3	63600001	63650000	1542
12	11660001	11710000	1542
7	50300001	50350000	1540
3	60180001	60230000	1540
22	24380001	24430000	1539
14	11940001	11990000	1538
2	55180001	55230000	1538
16	77920001	77970000	1537
3	116900001	116950000	1537
3	110540001	110590000	1536
7	73520001	73570000	1535
21	51180001	51230000	1535
20	9740001	9790000	1534
24	46860001	46910000	1533
2	16020001	16070000	1533
3	68240001	68290000	1532
7	66260001	66310000	1531
10	14440001	14490000	1531
26	47260001	47310000	1531
17	1300001	1350000	1530
6	97380001	97430000	1530
16	19580001	19630000	1530
4	35900001	35950000	1530
18	16160001	16210000	1530
6	92380001	92430000	1530
21	3940001	3990000	1529
4	119360001	119410000	1529
21	19660001	19710000	1528
29	5760001	5810000	1528
16	75580001	75630000	1528
10	47400001	47450000	1527
30	16260001	16310000	1526
11	102920001	102970000	1526
18	60780001	60830000	1526
9	4860001	4910000	1525
28	41980001	42030000	1524
16	26620001	26670000	1524
11	59440001	59490000	1523
30	55640001	55690000	1523
28	7500001	7550000	1523
24	50900001	50950000	1523
11	66800001	66850000	1522
14	73800001	73850000	1522
15	52920001	52970000	1521
7	81140001	81190000	1521
12	16240001	16290000	1520
13	21620001	21670000	1520
4	95760001	95810000	1519
8	108240001	108290000	1518
21	3820001	3870000	1518
6	16280001	16330000	1518
16	67260001	67310000	1517
2	32540001	32590000	1516
2	105060001	105110000	1516
16	27780001	27830000	1516
17	67180001	67230000	1515
1	99600001	99650000	1515
9	33800001	33850000	1515
3	1760001	1810000	1515
10	26420001	26470000	1514
6	49340001	49390000	1514
5	74100001	74150000	1514
6	86160001	86210000	1514
21	19880001	19930000	1514
10	15500001	15550000	1514
10	60800001	60850000	1513
20	69960001	70010000	1513
3	11140001	11190000	1513
1	144580001	144630000	1513
6	55140001	55190000	1512
7	58180001	58230000	1512
3	60740001	60790000	1511
9	37060001	37110000	1511
20	42000001	42050000	1511
2	111140001	111190000	1511
3	57860001	57910000	1511
4	14800001	14850000	1511
25	9680001	9730000	1511
22	10520001	10570000	1511
30	86320001	86370000	1510
16	39000001	39050000	1510
4	58660001	58710000	1510
2	103160001	103210000	1510
14	67220001	67270000	1509
20	53000001	53050000	1509
19	26080001	26130000	1509
25	19480001	19530000	1508
5	103900001	103950000	1508
16	56240001	56290000	1507
10	38800001	38850000	1507
15	20320001	20370000	1507
18	60200001	60250000	1506
17	51180001	51230000	1505
10	46900001	46950000	1505
20	5140001	5190000	1505
18	33780001	33830000	1504
20	43500001	43550000	1504
11	104980001	105030000	1503
17	68020001	68070000	1503
28	9660001	9710000	1502
20	10200001	10250000	1502
8	87100001	87150000	1502
8	37060001	37110000	1501
14	49160001	49210000	1501
11	92580001	92630000	1501
23	37760001	37810000	1501
12	13820001	13870000	1501
15	59320001	59370000	1500
18	27720001	27770000	1500
14	68180001	68230000	1500
1	10960001	11010000	1499
25	26860001	26910000	1499
26	33240001	33290000	1499
10	39780001	39830000	1498
10	58520001	58570000	1498
4	87100001	87150000	1498
19	10020001	10070000	1498
28	260001	310000	1496
6	100920001	100970000	1496
30	101380001	101430000	1495
9	24720001	24770000	1495
29	43920001	43970000	1495
19	9520001	9570000	1494
21	68000001	68050000	1494
12	63640001	63690000	1494
8	92780001	92830000	1493
17	52500001	52550000	1493
20	32700001	32750000	1492
26	13660001	13710000	1491
6	3940001	3990000	1491
6	59540001	59590000	1491
16	26060001	26110000	1491
15	35540001	35590000	1490
7	4160001	4210000	1490
20	30560001	30610000	1489
26	23840001	23890000	1489
7	61460001	61510000	1489
6	52340001	52390000	1488
3	110520001	110570000	1488
4	94940001	94990000	1488
2	2840001	2890000	1488
24	6700001	6750000	1488
16	55560001	55610000	1488
4	36180001	36230000	1488
30	55600001	55650000	1488
6	80400001	80450000	1487
2	8200001	8250000	1487
5	16340001	16390000	1485
6	51040001	51090000	1484
10	59000001	59050000	1484
16	74180001	74230000	1484
28	5040001	5090000	1484
29	38460001	38510000	1484
5	22620001	22670000	1484
13	17720001	17770000	1484
5	84420001	84470000	1483
5	75900001	75950000	1483
3	94020001	94070000	1483
20	70220001	70270000	1482
27	180001	230000	1482
10	65500001	65550000	1482
1	110020001	110070000	1482
2	102340001	102390000	1482
7	24060001	24110000	1481
6	20720001	20770000	1481
4	87680001	87730000	1480
1	132660001	132710000	1480
26	43360001	43410000	1479
13	17280001	17330000	1479
6	97660001	97710000	1479
9	82460001	82510000	1479
28	7440001	7490000	1478
8	108620001	108670000	1478
10	41920001	41970000	1478
26	18120001	18170000	1476
2	96220001	96270000	1476
17	440001	490000	1476
23	27940001	27990000	1475
10	67440001	67490000	1475
7	73580001	73630000	1475
18	19720001	19770000	1475
10	56380001	56430000	1475
15	50320001	50370000	1474
6	41100001	41150000	1473
16	56320001	56370000	1473
1	18060001	18110000	1472
5	13100001	13150000	1472
10	86960001	87010000	1472
16	7380001	7430000	1472
3	34280001	34330000	1471
13	71620001	71670000	1471
6	86180001	86230000	1471
12	66220001	66270000	1470
6	31100001	31150000	1470
5	20140001	20190000	1470
15	71220001	71270000	1470
1	102800001	102850000	1469
23	28880001	28930000	1468
5	64740001	64790000	1468
30	21060001	21110000	1468
6	80600001	80650000	1468
29	3320001	3370000	1467
9	74120001	74170000	1467
2	32560001	32610000	1467
16	14020001	14070000	1467
1	109680001	109730000	1467
3	68280001	68330000	1466
7	92020001	92070000	1466
29	3400001	3450000	1465
6	82780001	82830000	1464
28	7380001	7430000	1464
4	55480001	55530000	1463
16	37500001	37550000	1461
2	48480001	48530000	1460
5	75360001	75410000	1460
15	52880001	52930000	1460
2	111320001	111370000	1460
6	97320001	97370000	1460
9	58360001	58410000	1459
7	19440001	19490000	1459
9	21320001	21370000	1459
15	50220001	50270000	1458
6	13800001	13850000	1458
9	10440001	10490000	1458
6	80680001	80730000	1457
12	46100001	46150000	1457
10	46920001	46970000	1456
1	3160001	3210000	1456
1	119140001	119190000	1455
2	82740001	82790000	1455
20	61500001	61550000	1454
10	36220001	36270000	1454
25	7960001	8010000	1454
9	21180001	21230000	1454
23	11760001	11810000	1453
5	77780001	77830000	1453
23	11680001	11730000	1452
10	22640001	22690000	1451
11	22860001	22910000	1451
3	17400001	17450000	1451
3	5800001	5850000	1451
7	39940001	39990000	1451
18	33040001	33090000	1451
6	90760001	90810000	1450
30	18620001	18670000	1450
14	7720001	7770000	1450
16	41240001	41290000	1449
9	65060001	65110000	1449
5	100001	150000	1449
9	84580001	84630000	1449
5	59400001	59450000	1449
18	24240001	24290000	1448
6	54540001	54590000	1448
9	76420001	76470000	1448
14	73520001	73570000	1448
10	43400001	43450000	1447
6	106840001	106890000	1447
15	47680001	47730000	1446
20	46260001	46310000	1445
6	77760001	77810000	1445
28	12660001	12710000	1444
4	103180001	103230000	1444
22	26020001	26070000	1444
23	32680001	32730000	1443
4	88740001	88790000	1443
5	75780001	75830000	1443
27	11140001	11190000	1442
30	127880001	127930000	1442
5	30040001	30090000	1442
16	27700001	27750000	1441
1	65340001	65390000	1441
14	11880001	11930000	1440
17	53220001	53270000	1440
10	13160001	13210000	1439
27	11560001	11610000	1439
6	19300001	19350000	1438
7	74200001	74250000	1437
10	87880001	87930000	1437
2	135300001	135350000	1436
3	5940001	5990000	1436
18	61380001	61430000	1436
6	47060001	47110000	1436
11	69680001	69730000	1434
16	56680001	56730000	1433
5	20800001	20850000	1432
3	63100001	63150000	1432
6	54820001	54870000	1431
8	14320001	14370000	1431
24	27680001	27730000	1431
14	77280001	77330000	1431
6	84020001	84070000	1430
2	79620001	79670000	1430
12	33420001	33470000	1430
5	43680001	43730000	1430
7	4220001	4270000	1429
4	79780001	79830000	1429
3	71440001	71490000	1429
22	4840001	4890000	1429
24	6740001	6790000	1429
9	10080001	10130000	1427
16	46680001	46730000	1427
6	89460001	89510000	1427
6	99960001	100010000	1427
22	26440001	26490000	1427
6	54520001	54570000	1427
16	17700001	17750000	1427
20	30520001	30570000	1427
3	55900001	55950000	1427
27	8840001	8890000	1426
6	1200001	1250000	1426
2	68400001	68450000	1425
18	7200001	7250000	1425
11	86460001	86510000	1425
3	67960001	68010000	1424
3	64560001	64610000	1424
9	5120001	5170000	1423
22	16160001	16210000	1423
3	107420001	107470000	1423
4	46440001	46490000	1422
2	90800001	90850000	1421
14	73360001	73410000	1421
10	58400001	58450000	1421
14	81040001	81090000	1420
5	17020001	17070000	1420
29	20100001	20150000	1420
7	61480001	61530000	1420
1	3520001	3570000	1419
14	49180001	49230000	1419
30	94460001	94510000	1419
18	38220001	38270000	1419
9	5140001	5190000	1419
8	50060001	50110000	1418
2	55620001	55670000	1418
9	73740001	73790000	1417
6	2920001	2970000	1417
23	52040001	52090000	1417
19	1420001	1470000	1416
6	77160001	77210000	1416
22	8220001	8270000	1416
7	71140001	71190000	1415
23	31580001	31630000	1415
21	18780001	18830000	1414
21	10000001	10050000	1414
17	10660001	10710000	1413
6	79040001	79090000	1413
30	84900001	84950000	1413
21	68380001	68430000	1413
20	42740001	42790000	1413
15	48580001	48630000	1412
1	2560001	2610000	1412
6	66580001	66630000	1412
4	25200001	25250000	1412
20	48200001	48250000	1412
20	61480001	61530000	1412
15	16880001	16930000	1410
25	20520001	20570000	1410
10	84480001	84530000	1410
24	57020001	57070000	1409
3	5960001	6010000	1408
2	129760001	129810000	1408
8	77700001	77750000	1408
26	18360001	18410000	1408
6	80920001	80970000	1408
16	26180001	26230000	1407
20	11340001	11390000	1407
6	53140001	53190000	1407
20	39020001	39070000	1406
4	38300001	38350000	1406
7	40640001	40690000	1406
8	63320001	63370000	1405
20	61520001	61570000	1405
28	5760001	5810000	1405
20	43580001	43630000	1405
6	25580001	25630000	1405
6	21900001	21950000	1404
4	113400001	113450000	1404
22	27360001	27410000	1403
16	25380001	25430000	1402
18	61740001	61790000	1402
4	3240001	3290000	1402
19	25960001	26010000	1401
11	66500001	66550000	1401
1	36800001	36850000	1401
26	40340001	40390000	1401
28	21340001	21390000	1401
15	40860001	40910000	1400
2	75720001	75770000	1400
9	14400001	14450000	1399
13	68780001	68830000	1399
9	30400001	30450000	1399
7	71480001	71530000	1398
2	7480001	7530000	1398
16	16560001	16610000	1398
30	115520001	115570000	1398
6	9800001	9850000	1397
8	36660001	36710000	1397
29	23180001	23230000	1397
3	6020001	6070000	1396
23	4200001	4250000	1396
7	63300001	63350000	1396
12	22760001	22810000	1395
7	57840001	57890000	1395
8	78300001	78350000	1395
3	62740001	62790000	1394
23	28300001	28350000	1394
6	47820001	47870000	1394
16	74060001	74110000	1393
17	1780001	1830000	1393
28	9800001	9850000	1393
19	17820001	17870000	1392
11	98620001	98670000	1392
2	32500001	32550000	1391
2	27180001	27230000	1390
6	33380001	33430000	1390
15	41260001	41310000	1390
16	30980001	31030000	1389
13	52860001	52910000	1389
30	25640001	25690000	1388
3	44160001	44210000	1388
13	61320001	61370000	1387
25	31140001	31190000	1387
8	32580001	32630000	1387
4	112480001	112530000	1386
18	19500001	19550000	1386
11	8300001	8350000	1386
17	53140001	53190000	1385
23	3260001	3310000	1384
4	19740001	19790000	1384
8	12080001	12130000	1384
21	42040001	42090000	1384
1	38560001	38610000	1384
11	74580001	74630000	1383
23	32620001	32670000	1383
5	11160001	11210000	1383
8	63240001	63290000	1382
4	114640001	114690000	1382
9	35620001	35670000	1381
4	2900001	2950000	1380
12	11440001	11490000	1380
4	2860001	2910000	1380
27	140001	190000	1380
24	16340001	16390000	1380
15	73420001	73470000	1379
1	135960001	136010000	1379
4	46140001	46190000	1378
8	41160001	41210000	1378
5	80001	130000	1378
20	16860001	16910000	1377
23	32120001	32170000	1377
18	23980001	24030000	1376
19	1520001	1570000	1376
1	99560001	99610000	1375
19	1280001	1330000	1374
7	61240001	61290000	1373
29	3600001	3650000	1373
23	3780001	3830000	1373
1	3200001	3250000	1373
14	31080001	31130000	1373
11	105000001	105050000	1373
2	135340001	135390000	1372
12	16900001	16950000	1371
4	2600001	2650000	1371
6	20580001	20630000	1371
9	36300001	36350000	1371
4	6460001	6510000	1371
28	280001	330000	1370
6	33560001	33610000	1370
19	12020001	12070000	1369
9	5160001	5210000	1369
16	68120001	68170000	1369
8	111000001	111050000	1368
26	43920001	43970000	1368
5	13080001	13130000	1368
25	2900001	2950000	1367
6	82940001	82990000	1367
20	51620001	51670000	1367
5	16300001	16350000	1366
11	94940001	94990000	1366
9	44120001	44170000	1366
6	91060001	91110000	1366
2	7400001	7450000	1365
4	52720001	52770000	1365
18	14320001	14370000	1365
18	27820001	27870000	1365
11	85320001	85370000	1365
1	24140001	24190000	1364
5	16400001	16450000	1363
12	72040001	72090000	1363
24	26920001	26970000	1361
7	4180001	4230000	1361
1	30740001	30790000	1361
3	22340001	22390000	1361
28	11020001	11070000	1360
1	69020001	69070000	1360
26	3400001	3450000	1359
10	22420001	22470000	1359
7	73980001	74030000	1359
17	43300001	43350000	1359
16	39800001	39850000	1358
6	111180001	111230000	1358
4	111180001	111230000	1358
10	87020001	87070000	1358
21	68120001	68170000	1357
20	34280001	34330000	1356
7	72400001	72450000	1356
9	82440001	82490000	1355
18	57060001	57110000	1355
6	2540001	2590000	1355
20	46000001	46050000	1355
6	111000001	111050000	1354
16	16340001	16390000	1354
16	73500001	73550000	1353
27	31940001	31990000	1352
28	8000001	8050000	1352
5	77720001	77770000	1352
3	56440001	56490000	1352
14	81020001	81070000	1351
16	73880001	73930000	1351
9	36200001	36250000	1350
1	52960001	53010000	1350
4	83980001	84030000	1350
6	21880001	21930000	1349
9	83540001	83590000	1349
6	46520001	46570000	1349
13	32360001	32410000	1349
7	68480001	68530000	1348
26	2740001	2790000	1348
11	102260001	102310000	1348
2	50860001	50910000	1348
12	65260001	65310000	1348
11	19820001	19870000	1347
18	28380001	28430000	1347
19	31840001	31890000	1347
1	147760001	147810000	1347
10	22880001	22930000	1347
16	78060001	78110000	1346
10	79560001	79610000	1346
30	50300001	50350000	1346
5	47660001	47710000	1346
17	7660001	7710000	1346
19	37180001	37230000	1346
30	106420001	106470000	1345
17	43680001	43730000	1344
28	39380001	39430000	1344
11	13700001	13750000	1344
21	19900001	19950000	1344
8	30600001	30650000	1343
8	8640001	8690000	1342
27	35460001	35510000	1341
9	5540001	5590000	1341
1	37420001	37470000	1341
15	70120001	70170000	1341
30	63580001	63630000	1340
11	102300001	102350000	1339
13	55100001	55150000	1338
11	8180001	8230000	1338
6	16700001	16750000	1338
19	53240001	53290000	1337
4	19800001	19850000	1336
24	56960001	57010000	1336
8	108380001	108430000	1336
1	29120001	29170000	1336
3	17500001	17550000	1335
6	113860001	113910000	1335
7	70060001	70110000	1335
20	38440001	38490000	1334
17	2400001	2450000	1334
16	69240001	69290000	1333
3	1460001	1510000	1332
4	84640001	84690000	1332
6	12580001	12630000	1332
15	22160001	22210000	1331
6	48360001	48410000	1331
1	118680001	118730000	1331
5	76100001	76150000	1330
20	8220001	8270000	1329
9	74080001	74130000	1328
28	22080001	22130000	1328
17	59180001	59230000	1327
8	99660001	99710000	1327
12	40520001	40570000	1327
12	80220001	80270000	1325
3	110260001	110310000	1325
1	52940001	52990000	1324
20	4400001	4450000	1323
7	9540001	9590000	1322
8	78220001	78270000	1322
15	12640001	12690000	1322
2	86840001	86890000	1321
11	69980001	70030000	1321
20	44000001	44050000	1321
23	42280001	42330000	1321
24	61760001	61810000	1321
19	1260001	1310000	1320
24	700001	750000	1320
3	68300001	68350000	1319
2	68380001	68430000	1319
25	5600001	5650000	1319
9	10880001	10930000	1318
28	16680001	16730000	1318
30	14180001	14230000	1318
18	20440001	20490000	1317
6	40840001	40890000	1317
9	74140001	74190000	1316
28	7140001	7190000	1316
4	71320001	71370000	1315
9	4800001	4850000	1314
15	50480001	50530000	1314
27	8240001	8290000	1314
14	68640001	68690000	1314
11	7220001	7270000	1313
6	16720001	16770000	1313
8	24120001	24170000	1313
1	130740001	130790000	1312
6	38320001	38370000	1311
2	69400001	69450000	1311
16	56380001	56430000	1311
5	260001	310000	1311
1	4640001	4690000	1310
30	96340001	96390000	1309
1	11100001	11150000	1309
7	26620001	26670000	1309
5	63640001	63690000	1309
30	6640001	6690000	1309
3	110180001	110230000	1308
16	17560001	17610000	1308
19	48980001	49030000	1308
28	44460001	44510000	1308
3	37580001	37630000	1307
14	71580001	71630000	1307
19	8240001	8290000	1307
4	93440001	93490000	1307
26	31780001	31830000	1307
23	26660001	26710000	1307
20	45620001	45670000	1307
1	23360001	23410000	1306
20	34820001	34870000	1306
9	63320001	63370000	1306
30	131800001	131850000	1306
29	880001	930000	1306
20	41560001	41610000	1306
28	7700001	7750000	1305
9	4780001	4830000	1304
16	68040001	68090000	1304
9	29080001	29130000	1304
7	62180001	62230000	1303
20	22360001	22410000	1303
12	69800001	69850000	1303
7	66240001	66290000	1302
8	31900001	31950000	1301
5	68500001	68550000	1301
2	58180001	58230000	1300
8	8560001	8610000	1300
23	460001	510000	1300
10	21820001	21870000	1300
21	54920001	54970000	1300
15	16540001	16590000	1299
12	56440001	56490000	1299
24	3280001	3330000	1299
7	66040001	66090000	1299
7	4140001	4190000	1299
6	77640001	77690000	1298
7	63040001	63090000	1298
11	101980001	102030000	1298
2	127760001	127810000	1298
28	13660001	13710000	1297
6	38080001	38130000	1297
8	32620001	32670000	1297
8	31340001	31390000	1297
20	47480001	47530000	1296
17	18140001	18190000	1295
7	72880001	72930000	1295
18	44560001	44610000	1295
6	9940001	9990000	1294
8	24080001	24130000	1294
8	84680001	84730000	1294
30	60800001	60850000	1293
29	20520001	20570000	1293
6	31180001	31230000	1293
16	27480001	27530000	1293
22	18260001	18310000	1293
20	59980001	60030000	1292
14	71520001	71570000	1291
21	54860001	54910000	1291
14	73320001	73370000	1291
10	83980001	84030000	1291
26	31580001	31630000	1291
11	98740001	98790000	1291
29	42840001	42890000	1290
6	53980001	54030000	1290
6	79000001	79050000	1290
16	27720001	27770000	1289
9	58340001	58390000	1289
12	66960001	67010000	1289
30	94000001	94050000	1289
18	44900001	44950000	1289
6	53280001	53330000	1288
22	22140001	22190000	1288
9	36220001	36270000	1287
8	108540001	108590000	1287
4	25220001	25270000	1287
25	24140001	24190000	1286
8	31240001	31290000	1286
12	11680001	11730000	1286
28	1600001	1650000	1285
3	40300001	40350000	1285
27	3120001	3170000	1285
28	4060001	4110000	1285
27	41200001	41250000	1283
6	88080001	88130000	1283
13	18180001	18230000	1283
6	51280001	51330000	1282
20	70080001	70130000	1282
10	47460001	47510000	1282
14	8700001	8750000	1282
22	2900001	2950000	1281
12	33380001	33430000	1281
3	95320001	95370000	1281
17	1280001	1330000	1280
4	76240001	76290000	1280
11	31040001	31090000	1280
21	19860001	19910000	1280
18	55920001	55970000	1279
23	26800001	26850000	1279
6	111020001	111070000	1278
22	28100001	28150000	1278
30	73460001	73510000	1277
2	57940001	57990000	1277
4	6900001	6950000	1276
13	38300001	38350000	1276
10	32940001	32990000	1275
29	3480001	3530000	1274
10	58660001	58710000	1274
16	73640001	73690000	1272
24	43220001	43270000	1272
14	53360001	53410000	1272
5	77640001	77690000	1272
18	37660001	37710000	1271
5	9840001	9890000	1271
13	20460001	20510000	1270
27	260001	310000	1270
30	53060001	53110000	1270
22	28080001	28130000	1269
24	17340001	17390000	1269
6	95140001	95190000	1269
4	85720001	85770000	1269
7	94760001	94810000	1268
5	78680001	78730000	1268
6	5280001	5330000	1267
24	43940001	43990000	1267
18	58580001	58630000	1266
22	27960001	28010000	1266
2	98560001	98610000	1264
6	79280001	79330000	1263
14	2260001	2310000	1263
8	79600001	79650000	1262
6	11560001	11610000	1261
24	17880001	17930000	1261
26	35440001	35490000	1261
20	39100001	39150000	1261
2	46200001	46250000	1261
6	99860001	99910000	1260
[truncated: 3,212 more rows]
