# Supplementary material for: Selection Signal Analysis Reveals Hainan Yellow Cattle Are Being Selectively Bred for Heat Tolerance
Source: Animals (Basel). 2024 Feb 29;14(5):775. doi: 10.3390/ani14050775 (PMC10931139; doi:10.3390/ani14050775)
Supplement: Supplementary file 1 [file animals-14-00775-s001.zip › Supplementary Tables/Supplementary Table S4.xlsx]

## Sheet: Sheet1
Supplementary Table S4:Selection signal methods and the genes identified by them
ROH	Tajima's D	CLR
BCHE	UVRAG	ITGB5
SH3BGR	ZSWIM7	MEGF11
NRXN3	OR5D18	CCDC32
KNL1	GOLPH3L	DENND1A
RAD51B	ITGB8	LCP1
DTNB	FOXJ2	COG6
TGFA	QTRT1	DZIP1
ROCK2	DNM2	APBB1IP
TAF4	PCDHGC3	TGM3
PARD3	XPO4	CPQ
ANGPT4	OPLAH	OR52S23
CSNK2A1	PLEC	ARNTL
KAT14	bta-mir-2309	SNORA70
CSMD3	OR4P4	DPT
PLEKHA7	MYOCD	MYOC
SOX6	NCOR1	VAMP4
COPB1	RPA2	DRAXIN
SMYD3	CS	FBXO6
SPATA17	ANKRD52	FBXO44
STUM	RNF41	DISP3
RGSL1	ERC1	USH2A
MED13L	OR2M4	TLR5
OSBP2	OR2M10	SMYD2
SCLT1	OR2T6	EDNRA
ZCCHC8	PCDHGA5	B3GNT4
CLIP1	EPPK1	LRRC43
CHD9	NRBP2	MLXIP
SLC6A2	TPPP	OGFOD1
ZFHX3	NPAS4	CXCL17
DNAH9	HORMAD1	U1
CRYBG2	PRIM1	CA10
LRP1B	NACA	SKA2
TMEM163	CARM1	bta-mir-454
BMPR2	TIMM29	bta-mir-301a
XRCC5	OR2T4	ZCCHC17
PNKD	PEX14	KYNU
CDK5R2	TTC19	TFCP2L1
C9	ADORA2B	HAT1
CAPSL	SPECC1	OSMR
NPAS3	KHDRBS2	ADCY2
WDR48	SLC6A17	NKX2-1
MYRIP	bta-mir-2285as-3	MEF2A
CADPS	SLC39A5	SUSD5
GMDS	NABP2	SCN5A
BRPF3	SLC2A3	SCN10A
LDLRAD4	C3AR1	RNF5
VWA3A	CYC1	EGFL8
TNRC6A	GPAA1	PPT2
CALN1	EXOSC4	CYP21A2
BFAR	SMPD5	CYP21A1P
GRK5	SPATC1	C4A
KAT6B	THEMIS2	STK19
DISC1	CEP72	SKIC2
ODF2L	UBE2D1	SNORD52
LPAR3	COQ10A	SNORD48
LHFPL3	bta-mir-2433	HSPA1A
FKBP11	YIPF2	MIC1
KIF21A	OR2M16	MIC2
MRPL1	CDKN2AIPNL	VARS2
CDS1	OR2G6	KHDRBS2
EIF4E	RPF2	LOXHD1
SORCS2	5S_rRNA	ST8SIA5
SLAIN2	7SK	CCBE1
PDE5A	AAK1	PIEZO2
SH3RF2	ACTE1	U6
MARCHF3	ADGRF5	CUX1
SLC6A7	ADRB2	CPEB3
LARP1	AK5	TM9SF3
MLLT3	ALCAM	PIK3AP1
GALNTL6	ANAPC1	SLIT1
PDE7B	ANKH	ARHGAP19
SNX9	ANTXR1	FADS3
CEP85L	APBB3	RAB3IL1
TPRG1	APOB	HNRNPUL2
USP25	AQR	ZBTB3
KCNAB1	ARAP3	TMEM223
ESYT3	ARHGAP26	NXF1
BRWD1	ARL10	STX5
DPF3	ARL16	CD53
TIPIN	AS3MT	LELP1
NIN	ATF3	PRKACB
TLN2	ATP6V1A	ADGRL2
DENND1A	B3GNT2	POU2F1
MED27	BABAM2	SLC13A1
VAV2	BCAR4	Y_RNA
TEX26	BCL2L1	PDIA4
MEDAG	BPIFA1	HECW1
CELF2	BPIFA2C	DCN
ABI1	BPIFA3	OR10P1
APBB1IP	BPIFB1	OR6C63
KIF18A	BPIFB5	OR6C304
FAR1	BRDT	COX14
USH2A	BSND	GPD1
CDC42BPA	bta-mir-11995	SMARCD1
DCLK2	bta-mir-11998	ASIC1
SMAD1	bta-mir-135a-1	TMBIM6
ITFG1	bta-mir-2284aa-3	7SK
MYO3B	bta-mir-2285ax-2	TECRL
CFAP65	bta-mir-2285g-2	PPEF2
SPEF2	bta-mir-4657	NAAA
CDH6	bta-mir-6120	PDE6A
GADL1	BTBD17	SSBP2
PIGN	BTBD2	SKIC3
BCL2	BTBD8	FBP2
LAMA1	BTNL9	OR13C2E
PRKG1	C13H20orf144	OR13C2D
TLL2	C1H3orf80	SUSD1
EIF3A	C2H2orf80	SLC16A10
MCMBP	C3H1orf146	RPF2
CHST15	CACHD1	OLIG2
CTNNA3	CACNA2D2	MUC4
RASSF4	CCDC137	CDV3
NUP133	CCDC42	bta-mir-11971
TARBP1	CCDC54	CEP128
FADS3	CCDC57	UNC13C
CABP2	CCDC66	MED27
CD53	CCNG1	LBH
MAST2	CCR5	YPEL5
SZT2	CCRL2	NCOA1
LRRC8C	CDC7	FREM2
HS2ST1	CDH26	MTRF1
PRKACB	CDK2AP1	KBTBD7
ADGRL2	CDK5RAP1	TEX30
FGGY	CENPX	CDH4
GRM8	CHRD	UCMA
HECW1	CLTB	WAC
BICD1	CNOT7	DZANK1
RESF1	COMMD1	E2F5
PPFIA2	COX4I2	LRRCC1
CNOT6L	CSNK1G2	MTDH
WDFY3	CTR9	OR2AG1E
MAPK10	CXCL14	FAR1
NPNT	CYB561D2	bta-mir-2285b-1
EVC2	CYBC1	SELL
STK32B	CYFIP2	SELE
LGI2	DCP1A	LRRN2
G3BP2	DCXR	ACBD3
GABRB2	DEFB116	LIN9
JAK2	DEFB122	ITPKB
DMRT1	DEFB122A	CDC42BPA
KANK1	DEFB123	OAS2
ADRA1A	DEFB124	OAS1Y
SMRP1	DIPK1A	FBRSL1
MTFR2	DLC1	EPN1
SNAP91	DLEC1	U2AF2
CPQ	DMTN	CCDC106
DPT	DNAI2	ZNF581
CACUL1	DND1	ZNF580
AHCYL2	DOK2	IRX3
DNAJC3	DPH1	SLC38A7
HSPA1A	DRC1	GOT2
FKBPL	DUS1L	bta-mir-10163
ATF6B	E2F1	TMEM171
ZBTB12	EIF4EBP3	IPO11
EHMT2	EIF4G2	MITF
SLC44A4	EPHX4	FOXQ1
HSPA1L	ERC2	CFB
LSM2	EVI5	C2
VARS1	EYA3	SAPCD1
VWA7	FAAP100	MSH5
BoLA	FAF2	CTDP1
bta-mir-10167	FASN	TSHZ1
SFTA2	FCHSD1	LUC7L
OR2B3	FGF17	GALNT17
PTGR3	FHIP2B	TMEM270
TMX3	FKBP1A	DNMBP
HBM	FOXK2	CPN1
HBA	FOXO3	ARHGAP32
HBQ1	FSIP2	OR10J1
MRTFB	FSTL4	OR10J4
ENTPD1	GARIN4	LRRC8C
CHRM3	GFI1	RARRES2
ZNF37A	GFPT1	NPY
BEST1	GGT6	CEP83
TTC9C	GLMN	AQP2
COL11A1	GLRA3	TST
RNF115	GLYCTK	ALG10
CHRM2	GNAI2	PPFIBP1
ZNF862	GOLT1B	TSPAN9
ATP6V0E2	GPRC5C	ANKRD54
LRRC61	GPS1	SCD5
ING3	GRAMD1C	CSN2
CPED1	GTDC1	PPP2R2B
RAB3IL1	GYS2	PWWP2A
HNRNPUL2	H2AZ2	CCNJL
ZBTB3	HARS1	GABRB2
TMEM223	HARS2	KDM4C
NXF1	HDAC3	NHSL1
STX5	HES5	VGLL2
LELP1	HEXD	C1H21orf62
POU2F1	HGS	KCNAB1
SLC13A1	HIGD2A	UMPS
Y_RNA	HM13	INHCA
PDIA4	HMMR	RGS6
DCN	HYAL1	KNL1
OR10P1	HYAL2	MAP4K5
OR6C63	HYAL3	DTWD1
OR6C304	IAPP	RAD51B
COX14	IDH1	CRB2
GPD1	IFRD2	TSC1
SMARCD1	IK	DNAAF10
ASIC1	INPP5B	SNRPG
TMBIM6	INSR	GPN1
7SK	KCNJ6	DNAJC3
TECRL	KIF19	ARHGAP42
PPEF2	KIF5C	API5
NAAA	KIF6	SOX6
PDE6A	KMT2A	USP47
SSBP2	LEF1	Metazoa_SRP
SKIC3	LRRC2	MAD2L2
FBP2	LRRC45	FBXO2
OR13C2E	LRRC7	BROX
OR13C2D	LSMEM2	FAM177B
SUSD1	LTF	DISP1
SLC16A10	MAP2K4	TTC28
RPF2	MAST4	SETD7
OLIG2	MAT2B	ARL6IP4
MUC4	MEP1A	OGFOD2
CDV3	MERTK	CLIP1
bta-mir-11971	MFSD6L	VPS33A
CEP128	MGAT5	DIABLO
UNC13C	MGC137454	ZNF524
LBH	MIR22	CD177
YPEL5	MPHOSPH9	TEX101
NCOA1	MRPL12	BSP3
FREM2	MTPAP	BSP5
MTRF1	MTRFR	LSM14A
KBTBD7	MVB12B	ZNF599
TEX30	MYCBP2	CMIP
CDH4	MYH10	bta-mir-2883
UCMA	MYO1G	MLYCD
WAC	NAA50	PRR11
DZANK1	NAA80	SMG8
E2F5	NAALADL2	FABP3
LRRCC1	NARF	SNRNP40
MTDH	NBEA	FEV
OR2AG1E	NDUFA2	CRYBA2
bta-mir-2285b-1	NECAB3	MIR375
SELL	NEGR1	CFAP65
SELE	NFU1	OXCT1
LRRN2	NOP16	ZNF366
ACBD3	NPLOC4	CDK7
LIN9	NPM2	MRPS36
ITPKB	NPRL2	CENPH
OAS2	NR2C2	CCNB1
OAS1Y	NRG2	GPR33
FBRSL1	NRON	NPAS3
EPN1	NTN1	TP53BP1
U2AF2	NUDCD2	bta-mir-3432a-1
CCDC106	OGFOD3	TRANK1
ZNF581	OR2L2B	GRM7
ZNF580	OR2L2C	SCGN
IRX3	OR5AL2	CARMIL1
SLC38A7	OR5AL9P	TNXB
GOT2	OR8J3	DXO
bta-mir-10163	OR8K60	NELFE
TMEM171	OR8K63	MCCD1
IPO11	OR8U1	GTF2H4
MITF	OR8U3	SETBP1
FOXQ1	OR8U9	CTIF
CFB	OR9G4	CALN1
C2	OTOF	bta-mir-2284q
SAPCD1	OTULIN	RASSF4
MSH5	OVCA2	TMEM72
CTDP1	OXLD1	URB2
TSHZ1	PANK4	TARBP1
LUC7L	PCDHA13	ARID4B
GALNT17	PCDHAC2	FADS2
TMEM270	PCDHGC4	BSCL2
DNMBP	PCSK2	POLR2G
CPN1	PDE4B	TAF6L
CS	PDE6G	TMEM179B
ANKRD52	PDGFA	FAT3
RNF41	PHACTR3	STRIP2
ERC1	PIK3R5	NRF1
OR2M4	PIK3R6	PALS2
OR2M10	PLBD2	FMNL3
OR2T6	PLCD1	ITPR2
PCDHGA5	PLCH2	CAPS2
EPPK1	PLSCR1	ADGRL3
NRBP2	PLSCR2	CAMK2A
TPPP	PLXNA1	ADRA1B
NPAS4	PPIA	GATAD2A
HORMAD1	PRKCD	MAU2
PRIM1	PRMT6	DPP9
NACA	PSD2	CYP4F2
CARM1	PSMF1	DMAC1
TIMM29	PURB	OR13F1
OR2T4	PYROXD1	RFX3
PEX14	RAB22A	C8H9orf64
TTC19	RAB40B	HNRNPK
ADORA2B	RAC3	MIR7-1
SPECC1	RAD54L2	BACH2
KHDRBS2	RASSF1	CYB5R4
SLC6A17	RASSF2	PKIB
bta-mir-2285as-3	RCAN2	PAXBP1
SLC39A5	RECQL	BCHE
NABP2	RELL2	HLTF
SLC2A3	REM1	SLC12A6
C3AR1	RFNG	KATNBL1
CYC1	RIN2	RPUSD2
GPAA1	RNF44	DMXL2
EXOSC4	RPA1	ROCK2
SMPD5	RPAP2	QPCT
SPATC1	RPL5	MCM10
THEMIS2	RSL1D1	GDF6
CEP72	RSU1	OR52AB10
UBE2D1	RTN4RL1	ZBTB16
COQ10A	RTP3	PLEKHA7
bta-mir-2433	RUNX1T1	BTBD10
YIPF2	SCAF11	MROH9
OR2M16	SDCBP2	PRRC2C
CDKN2AIPNL	SDS	LRRC38
OR2G6	SELENOI	RASAL2
5S_rRNA	SELP	MED13L
AAK1	SEMA3B	BBS2
ACTE1	SERPINF1	ZFHX3
ADGRF5	SERPINF2	SPOCD1
ADRB2	SKAP2	SLC25A12
AK5	SLC23A2	NBEAL1
ALCAM	SLC25A36	CYP20A1
ANAPC1	SLC26A9	EMB
ANKH	SLC35A4	ARNT2
ANTXR1	SLC38A1	LYSMD4
APBB3	SLCO1A2	CADPS
	SMPDL3B	NOTCH4
	SMYD4	GPSM3
	SNORA66	PBX2
	SNORA70	AGER
	SNORD115	AGPAT1
	SNORD21	PRRT1
	SNORD97	FKBPL
	SNRPB2	ATF6B
	SNTA1	ZBTB12
	SNTG1	EHMT2
	SOX6	SLC44A4
	SPICE1	HSPA1L
	SPX	LSM2
	SRA1	VARS1
	STOM	VWA7
	STX16	BoLA
	SYNDIG1	bta-mir-10167
	TASOR	SFTA2
	TEKT1	OR2B3
	TGFBR3	PTGR3
	THY1	TMX3
	TKT	HBM
	TLCD2	HBA
	TMEM132B	HBQ1
	TMEM61	MRTFB
	TMIGD3	ENTPD1
	TOX3	GRK5
	TP63	CHRM3
	TPX2	ZNF37A
	TRMT9B	BEST1
	TSPAN10	TTC9C
	U2SURP	COL11A1
	U6	RNF115
	USF3	CHRM2
	USP24	ZNF862
	USP25	ATP6V0E2
	VAT1L	LRRC61
	WDR45B	ING3
	WDR55	CPED1
	WDR81	CERS5
	WDR82	USP18
	XKR8	GRIP1
	XPO7	SORCS2
	ZDHHC2	UNC5C
	ZEB1	5S_rRNA
	ZEB2	YTHDC1
	ZFP62	CSN1S1
	ZMAT2	RBM27
	ZMYND10	PPARGC1B
	ZNF18	CDX1
	ZNF557	SLC6A7
	AHCYL2	TTC1
	DNAJC3	GABRA6
	HSPA1A	ARSK
	CD53	CTSL
	FKBPL	PDE7B
	ATF6B	MEI4
	ZBTB12	VEPH1
	EHMT2	A4GNT
	SLC44A4	DZIP1L
	HSPA1L	U8
	LSM2	TENT2
	VARS1	CMYA5
	VWA7	TSHR
	BoLA	SPTBN1
	bta-mir-10167	GFI1B
	SFTA2	LTBP1
	OR2B3	TAF4
	PTGR3	MAP3K8
	TMX3	ZNF133
	HBM	RBIS
	HBA	CSMD3
	HBQ1	OR2D4
	MRTFB	OR2D3G
	ENTPD1	TTC17
	GRK5	SLC10A7
	CHRM3	PITPNM2
	ZNF37A	ZNF784
	BEST1	C18H16orf78
	TTC9C	IRX6
	COL11A1	ZNF181
	RNF115	KIAA2012
	CHRM2	CARF
	ZNF862	CDK5R2
	ATP6V0E2	SLC38A9
	LRRC61	TBC1D22B
	ING3	RNF8
	CPED1	GMDS
	SKA2	OR2U5
	bta-mir-454	ZNF25
	bta-mir-301a	MCU
	ZCCHC17	KCNJ5
	KYNU	GNG3
	TFCP2L1	SLC25A24
	HAT1	CD247
	OSMR	MKLN1
	ADCY2	OR10P25
	NKX2-1	FAIM2
	MEF2A	CSF2RB
	SUSD5	MPST
	SCN5A	KCTD17
	SCN10A	SYT10
	RNF5	TSPAN11
	EGFL8	GLIPR1L1
	PPT2	GLIPR1L2
	CYP21A2	AHCYL2
	CYP21A1P	CFAP299
	C4A	CENPE
	STK19	BDH2
	SKIC2	STPG2
	SNORD52	ODAM
	SNORD48	USO1
	MIC1	SH3RF2
	MIC2	SLC36A1
	VARS2	FABP6
	LOXHD1	TENM2
	ST8SIA5	ZCCHC7
	CCBE1	RMI1
	PIEZO2	ROS1
	CUX1	BAHD1
	CPEB3	CHST14
	TM9SF3	SUPT7L
	PIK3AP1	CD34
	SLIT1	ACTR3
	ARHGAP19	FBXL2
		DDX39B
		DEPP1
		GGPS1
