# Supplementary material for: Selection Signal Analysis Reveals Hainan Yellow Cattle Are Being Selectively Bred for Heat Tolerance
Source: Animals (Basel). 2024 Feb 29;14(5):775. doi: 10.3390/ani14050775 (PMC10931139; doi:10.3390/ani14050775)
Supplement: Supplementary file 1 [file animals-14-00775-s001.zip › Supplementary Tables/Supplementary Table S5.xlsx]

## Sheet: Sheet1
Supplementary Table S5. The results of GO and KEGG enrichment analysis
Category	Term	Count	Gene.ratio	PValue	Genes	List Total	Pop Hits	Pop Total	Fold Enrichment	Bonferroni	Benjamini	FDR
GOTERM_CC_DIRECT	GO:0005829~cytosol	172	19.3258	2.71094e-08	PANK4, AHCYL2, IPO11, GOLT1B, ARID4B, CMIP, BACH2, NAA80, NFU1, SCGN, AS3MT, RNF115, RASSF2, OGFOD1, CDK5RAP1, MAP3K8, KIF21A, RGS6, FAAP100, MEF2A, SDS, CSNK2A1, FBXO2, PRKCD, GOLPH3L, DLEC1, SDCBP2, WDR81, HGS, HECW1, GPD1, SNRPG, WDFY3, DXO, PPIA, PPEF2, OSBP2, SKAP2, ATP6V1A, ZCCHC7, COPB1, SLAIN2, NRF1, AK5, HMMR, FOXO3, RPAP2, PIK3R5, INPP5B, CTIF, STRIP2, LARP1, GRK5, DPP9, CMYA5, BTBD2, S…	801	2961	20642	1.49696	1.491e-05	1.49101e-05	1.48559e-05
GOTERM_BP_DIRECT	GO:0051216~cartilage development	9	1.01124	0.000153873	BBS2, SMAD1, ZEB1, HYAL1, ZBTB16, HYAL2, HYAL3, ITGB8, HES5	753	36	16801	5.57802	0.312723	0.374835	0.374835
GOTERM_CC_DIRECT	GO:0005887~integral component of plasma membrane	56	6.29213	0.000490156	CHRM2, CHRM3, GABRB2, TENM2, BMPR2, SLC2A3, AQP2, ADRA1B, ADRA1A, TSPAN11, ZDHHC2, SLC6A2, TSPAN10, CDH4, ALCAM, GRM7, CCRL2, GRM8, SLC39A5, SLC12A6, ROS1, CD53, SLC38A1, SLC6A17, PCDHA13, SORCS2, TLR5, SEMA3B, ADCY2, ADRB2, GLRA3, ANKH, TSPAN9, SYNDIG1, LRRC8C, BSND, PLXNA1, OR13F1, STOM, ASIC1, GABRA6, PCDHGC4, INSR, PCDHGC3, SLC16A10, MERTK, SELE, TSHR, SELP, SLC6A7, SELL, SLCO1A2, ESYT3, SLC2…	801	894	20642	1.61425	0.236355	0.101696	0.101326
GOTERM_CC_DIRECT	GO:0005737~cytoplasm	190	21.3483	0.000554703	PANK4, RPL5, SLC23A2, UBE2D1, NAA80, NFU1, NRBP2, RASSF2, KIF5C, OGFOD1, CCRL2, TEKT1, DZIP1L, FBXO6, PRKACB, TGM3, PPFIA2, TIPIN, SDS, FBXO2, RECQL, SPICE1, MITF, SDCBP2, DISP3, DOK2, CLIP1, DDX39B, HECW1, WDFY3, TLN2, KCTD17, PPIA, PRR11, CSNK1G2, SKAP2, NECAB3, ARHGAP19, LPAR3, SLAIN2, TEX26, AK5, HMMR, RPAP2, FBXO44, SKA2, ODF2L, CCNB1, GRK5, DPH1, SNTG1, DND1, SMYD2, SMYD4, EIF4EBP3, TPPP, T…	801	3925	20642	1.24748	0.263003	0.101696	0.101326
GOTERM_MF_DIRECT	GO:0005509~calcium ion binding	43	4.83146	0.000664557	CRB2, TENM2, NECAB3, CAPSL, NOTCH4, CABP2, LTBP1, FSTL4, CDH6, SCGN, CDH4, SLIT1, OTOF, CDH26, TGM3, SLC25A24, CALN1, UNC13C, CCBE1, PCDHGC4, PCDHGC3, SUSD1, PCDHA13, NPNT, SELE, LRP1B, SELP, NIN, SELL, SYT10, PITPNM2, TLL2, ESYT3, FAT3, PLCH2, LCP1, SLC25A12, TKT, PPEF2, EGFL8, PLCD1, ADGRL3, CAPS2	713	638	18277	1.72768	0.420997	0.546266	0.546266
GOTERM_CC_DIRECT	GO:0005654~nucleoplasm	114	12.809	0.000858695	IPO11, NARF, ARID4B, CMIP, BACH2, NFU1, CDH6, RASSF2, OGFOD1, DPF3, MTPAP, TP63, FAAP100, MEF2A, AQR, RECQL, MAU2, HNRNPUL2, HAT1, DXO, ATF3, SKAP2, ATP6V1A, YTHDC1, MYCBP2, ITPR2, NRF1, RPF2, FOXO3, NPAS3, TASOR, DND1, HLTF, PLXNA1, MCMBP, SMYD3, PPARGC1B, BTNL9, POU2F1, NOP16, XRCC5, ZBTB12, CDC7, BTBD8, BTBD10, GPN1, WDR55, LSM2, TPX2, ARHGAP32, HNRNPK, NABP2, BCL2, CPEB3, PCSK2, BMPR2, CHD9, …	801	2186	20642	1.34392	0.376549	0.118071	0.117641
GOTERM_MF_DIRECT	GO:0017162~aryl hydrocarbon receptor binding	4	0.449438	0.00284632	NCOA1, ARNT2, TAF4, ARNTL	713	8	18277	12.817	0.903962	0.906924	0.906924
GOTERM_CC_DIRECT	GO:0016020~membrane	62	6.96629	0.00287329	FKBP11, PCSK2, SLC44A4, BMPR2, GOLT1B, MEGF11, SLC2A3, TFCP2L1, BICD1, TSPAN11, PIEZO2, RAC3, ERC1, JAK2, ENTPD1, BROX, FBXO2, DCXR, TMEM171, TSC1, NPNT, DNM2, ITPKB, OAS1Y, CYP21A2, LRRC7, OAS2, WDFY3, PLEC, OSBP2, LAMA1, PDGFA, ADCY2, TMEM163, RNF5, TM9SF3, INPP5B, SYNDIG1, APBB3, BBS2, PRRT1, GGT6, MFSD6L, NBEAL1, LHFPL3, TMEM270, TECRL, FKBP1A, XKR8, PNKD, SELL, NBEA, FABP6, PPP2R2B, DLC1, AB…	801	1095	20642	1.45914	0.794557	0.316062	0.314913
KEGG_PATHWAY	bta04725:Cholinergic synapse	13	1.46067	0.00315692	CHRM2, CHRM3, KCNJ6, CAMK2A, ITPR2, ADCY2, PIK3R6, GNAI2, PIK3R5, GNG3, BCL2, JAK2, PRKACB	399	114	9391	2.68397	0.619985	0.687431	0.687431
GOTERM_MF_DIRECT	GO:0005518~collagen binding	8	0.898876	0.00344311	CCBE1, TNXB, CTSL, PDGFA, RELL2, USH2A, ANTXR1, DCN	713	51	18277	4.02101	0.941289	0.906924	0.906924
GOTERM_BP_DIRECT	GO:0006325~chromatin organization	17	1.91011	0.00383697	PRMT6, SMARCD1, HDAC3, KDM4C, KMT2A, CHD9, BRPF3, EHMT2, SETD7, RNF8, BABAM2, ING3, CARM1, HAT1, SMYD2, WAC, JAK2	753	169	16801	2.24441	0.999915	1	1
GOTERM_CC_DIRECT	GO:0097539~ciliary transition fiber	4	0.449438	0.00408814	NIN, SCLT1, CEP83, DZIP1	801	9	20642	11.4535	0.894926	0.372201	0.370848
GOTERM_MF_DIRECT	GO:0046872~metal ion binding	85	9.55056	0.00441326	PANK4, RBM27, ZNF133, ITGB5, CPQ, MCM10, CSN2, ANTXR1, SLC6A2, CYB561D2, RNF115, HBM, ING3, CDK5RAP1, DZIP1L, PDE4B, TP63, TGM3, ZNF18, RNF44, CNOT6L, GGPS1, MYOC, SCAF11, VAV2, RNF41, QTRT1, PLSCR2, HGS, KAT6B, OAS2, PITPNM2, WDFY3, DXO, ZNF557, PDE5A, ZMYND10, ZNF599, TKT, FBP2, HDAC3, ROCK2, PRIM1, TSHZ1, NRXN3, RNF8, ADCY2, RFNG, ZNF25, RPAP2, RNF5, SELENOI, C2, CYB5R4, DPH1, DZANK1, ARSK, SM…	713	1626	18277	1.34003	0.973635	0.906924	0.906924
GOTERM_CC_DIRECT	GO:0005813~centrosome	30	3.37079	0.00473711	CTDP1, GPAA1, ROCK2, CEP85L, SLAIN2, HMMR, BICD1, GNAI2, ODF2L, CCNB1, E2F1, PDE4B, CEP72, ERC1, DISC1, PRKACB, LRRCC1, UVRAG, LRRC45, EYA3, SPICE1, SCLT1, NIN, MPHOSPH9, CLIP1, SPATC1, CCDC66, YPEL5, HSPA1A, CCNJL	801	445	20642	1.73732	0.926583	0.372201	0.370848
GOTERM_BP_DIRECT	GO:0030336~negative regulation of cell migration	11	1.23596	0.00498885	TMIGD3, KANK1, DLC1, CHRD, BCL2, EPPK1, MITF, THY1, LDLRAD4, FOXO3, RNF41	753	86	16801	2.85387	0.999995	1	1
KEGG_PATHWAY	bta05032:Morphine addiction	11	1.23596	0.00541488	GABRB2, KCNJ5, KCNJ6, GNG3, GABRA6, GRK5, PDE4B, ADCY2, PDE7B, PRKACB, GNAI2	399	92	9391	2.81413	0.810137	0.687431	0.687431
GOTERM_BP_DIRECT	GO:1902305~regulation of sodium ion transmembrane transport	3	0.337079	0.00582388	BPIFA1, SCN5A, SNTA1	753	3	16801	22.3121	0.999999	1	1
GOTERM_MF_DIRECT	GO:0003777~microtubule motor activity	7	0.786517	0.00610458	CENPE, KIF18A, DNAI2, KIF19, KIF5C, KIF21A, KIF6	713	43	18277	4.17297	0.993483	0.927661	0.927661
GOTERM_MF_DIRECT	GO:0008289~lipid binding	12	1.34831	0.00677125	FCHSD1, BPIFA1, FABP3, BPIFB1, BPIFA3, GRK5, DLC1, MVB12B, BPIFB5, ESYT3, EPN1, OSBP2	713	119	18277	2.58494	0.996246	0.927661	0.927661
GOTERM_CC_DIRECT	GO:0030672~synaptic vesicle membrane	9	1.01124	0.00776731	PRRT1, UNC13C, SLC6A17, CLTB, SYNDIG1, OTOF, ATP6V0E2, TMEM163, BCL2L1	801	74	20642	3.13422	0.986277	0.467933	0.466231
GOTERM_CC_DIRECT	GO:0005634~nucleus	186	20.8989	0.0082111	PANK4, EHMT2, UBE2D1, ARID4B, CARF, FOXQ1, SCGN, RASSF1, RASSF2, PWWP2A, SOX6, PRKACB, TP63, MEF2A, ZNF18, TIPIN, IK, CSNK2A1, PRKCD, MRTFB, RFX3, MITF, KNL1, PCDHA13, SPOCD1, NPAS4, CLIP1, HAT1, SNRPG, DXO, RAD54L2, PPIA, PPEF2, PRR11, ATF3, CSNK1G2, KHDRBS2, NOTCH4, TSHZ1, MYCBP2, ADRB2, NRF1, FOXO3, RPAP2, ZBTB3, MTDH, NPAS3, CCNB1, DPH1, DND1, SMYD2, NKX2-1, MCMBP, SMYD4, SMYD3, TPPP, TP53BP1…	801	4064	20642	1.17945	0.98927	0.467933	0.466231
GOTERM_CC_DIRECT	GO:0005901~caveola	8	0.898876	0.00906503	KIF18A, BMPR2, INSR, DLC1, SCN5A, ADRA1B, ADRA1A, SELE	801	61	20642	3.37971	0.993319	0.467933	0.466231
GOTERM_CC_DIRECT	GO:0042995~cell projection	12	1.34831	0.00935866	FCHSD1, ACTR3, TENM2, ODF2L, GLRA3, HNRNPK, SLC6A17, NRXN3, RAC3, SLC2A3, SPTBN1, DNM2	801	125	20642	2.47395	0.994324	0.467933	0.466231
GOTERM_MF_DIRECT	GO:0001228~transcriptional activator activity, RNA polymerase II transcription regulatory region sequence-specific binding	27	3.03371	0.0104688	ZNF133, ATF6B, LEF1, FOXK2, TFCP2L1, NRF1, FOXO3, NR2C2, CARF, ZNF784, TP63, MEF2A, MLXIP, SMAD1, ARNT2, ZNF580, DMRT1, IRX6, CDX1, IRX3, FOXJ2, PBX2, MITF, USF3, NPAS4, ZFP62, ATF3	713	410	18277	1.68809	0.999825	1	1
KEGG_PATHWAY	bta04923:Regulation of lipolysis in adipocytes	8	0.898876	0.0118856	INSR, NPY, ADCY2, ADRB2, PRKACB, PRKG1, TSHR, GNAI2	399	59	9391	3.19137	0.974236	0.687431	0.687431
GOTERM_CC_DIRECT	GO:0030496~midbody	13	1.46067	0.0126624	UVRAG, CTDP1, RNF8, URB2, DNM2, TTC28, GNAI2, CENPE, KATNBL1, ANKRD54, CPEB3, YPEL5, MYH10	801	148	20642	2.26361	0.999096	0.580358	0.578248
GOTERM_BP_DIRECT	GO:0007157~heterophilic cell-cell adhesion via plasma membrane cell adhesion molecules	6	0.674157	0.0130808	CRB2, SELP, TENM2, CDH4, ALCAM, SELE	753	32	16801	4.18352	1	1	1
GOTERM_BP_DIRECT	GO:0050808~synapse organization	6	0.674157	0.0130808	PRRT1, PPFIBP1, PCDHGC4, TSC1, ADGRL2, PPFIA2	753	32	16801	4.18352	1	1	1
KEGG_PATHWAY	bta04915:Estrogen signaling pathway	13	1.46067	0.013344	NCOA1, KCNJ5, KCNJ6, ATF6B, HSPA1L, PRKCD, TGFA, ITPR2, ADCY2, GNAI2, BCL2, PRKACB, HSPA1A	399	137	9391	2.23338	0.983605	0.687431	0.687431
KEGG_PATHWAY	bta04261:Adrenergic signaling in cardiomyocytes	14	1.57303	0.0136747	ATF6B, CAMK2A, CACNA2D2, ADCY2, ADRB2, ADRA1B, ADRA1A, PIK3R6, GNAI2, PIK3R5, PPP2R2B, BCL2, SCN5A, PRKACB	399	154	9391	2.13967	0.985203	0.687431	0.687431
KEGG_PATHWAY	bta04022:cGMP-PKG signaling pathway	15	1.68539	0.013786	MEF2A, ATF6B, ROCK2, INSR, ITPR2, ADCY2, ADRB2, ADRA1B, ADRA1A, PIK3R6, GNAI2, PIK3R5, EDNRA, PDE5A, PRKG1	399	171	9391	2.06459	0.985705	0.687431	0.687431
GOTERM_MF_DIRECT	GO:0042803~protein homodimerization activity	35	3.93258	0.0141583	TENM2, CPQ, HM13, CAMK2A, RNF8, PDGFA, ADRB2, CSN2, ZDHHC2, KYNU, SYNDIG1, SNX9, PSMF1, TPPP, MTPAP, BTNL9, HARS1, SDS, ZBTB16, IDH1, SERPINF2, COMMD1, SDCBP2, DCN, FKBP1A, QTRT1, TOX3, SYT10, GPD1, BCL2, CD247, CCDC66, TKT, ATF3, BCL2L1	713	587	18277	1.52843	0.999992	1	1
GOTERM_BP_DIRECT	GO:0008283~cell proliferation	11	1.23596	0.0149424	PURB, KANK1, LARP1, XRCC5, DPH1, OGFOD1, MCM10, YPEL5, SDCBP2, TP63, GNAI2	753	101	16801	2.43003	1	1	1
GOTERM_MF_DIRECT	GO:0018024~histone-lysine N-methyltransferase activity	4	0.449438	0.0155389	EHMT2, SETD7, SMYD2, SMYD3	713	14	18277	7.32398	0.999997	1	1
KEGG_PATHWAY	bta04062:Chemokine signaling pathway	16	1.79775	0.0156743	ROCK2, PRKCD, ADCY2, FOXO3, CXCL14, PIK3R6, VAV2, GNAI2, PIK3R5, GNG3, GRK5, PARD3, RAC3, JAK2, CCR5, PRKACB	399	191	9391	1.97163	0.992048	0.687431	0.687431
GOTERM_MF_DIRECT	GO:0031625~ubiquitin protein ligase binding	18	2.02247	0.0157523	SMAD1, USP25, HSPA1L, XRCC5, HM13, FAF2, GLMN, RNF8, UBE2D1, NPLOC4, HLTF, BCL2, SNX9, TMBIM6, SCN5A, PRKACB, CACUL1, HSPA1A	713	245	18277	1.88331	0.999998	1	1
GOTERM_BP_DIRECT	GO:0007160~cell-matrix adhesion	8	0.898876	0.0158149	MKLN1, TNXB, ITGB5, ITGB8, TSC1, NPNT, MUC4, CD34	753	59	16801	3.02537	1	1	1
GOTERM_BP_DIRECT	GO:0060213~positive regulation of nuclear-transcribed mRNA poly(A) tail shortening	4	0.449438	0.0182473	CNOT7, POLR2G, CPEB3, TNRC6A	753	13	16801	6.86526	1	1	1
GOTERM_BP_DIRECT	GO:0006468~protein phosphorylation	16	1.79775	0.0201494	PRRT1, SMAD1, UVRAG, BMPR2, CSNK2A1, LAMA1, GLYCTK, STK19, CSF2RB, NRBP2, CDK7, EDNRA, GRK5, AAK1, TAF4, PRKACB	753	186	16801	1.91932	1	1	1
GOTERM_CC_DIRECT	GO:0032437~cuticular plate	3	0.337079	0.0202819	FCHSD1, SNX9, SPTBN1	801	6	20642	12.8851	0.999987	0.797284	0.794385
GOTERM_CC_DIRECT	GO:0030054~cell junction	11	1.23596	0.0202945	HNRNPK, PARD3, ABI1, MCMBP, SLC16A10, EPPK1, CCDC66, AGER, SPTBN1, FBP2, DNM2	801	122	20642	2.32355	0.999987	0.797284	0.794385
GOTERM_BP_DIRECT	GO:0051301~cell division	16	1.79775	0.0210374	TIPIN, CENPX, SPICE1, RNF8, CDC7, KNL1, SKA2, GNAI2, MAD2L2, BABAM2, TPX2, CCNB1, PARD3, CCNG1, MCMBP, TPPP	753	187	16801	1.90906	1	1	1
KEGG_PATHWAY	bta05145:Toxoplasmosis	11	1.23596	0.0213856	MAPK10, HSPA1L, LAMA1, BCL2, JAK2, CCR5, PIK3R6, HSPA1A, GNAI2, BCL2L1, PIK3R5	399	113	9391	2.29115	0.99866	0.820674	0.820674
GOTERM_MF_DIRECT	GO:0003729~mRNA binding	16	1.79775	0.021464	AQR, KHDRBS2, YTHDC1, CELF2, PURB, NXF1, HNRNPK, DND1, G3BP2, LUC7L, DXO, DCP1A, LSM14A, EIF3A, EIF4G2, NELFE	713	215	18277	1.90764	1	1	1
GOTERM_BP_DIRECT	GO:0045987~positive regulation of smooth muscle contraction	4	0.449438	0.0224654	CHRM3, MYOCD, NPNT, ADRA1A	753	14	16801	6.37488	1	1	1
GOTERM_BP_DIRECT	GO:0009615~response to virus	7	0.786517	0.0234685	CHRM2, HYAL1, OAS2, HYAL2, HYAL3, ITGB8, APOB	753	50	16801	3.12369	1	1	1
GOTERM_CC_DIRECT	GO:0014069~postsynaptic density	11	1.23596	0.0235896	GNG3, BMPR2, DMTN, LRRC7, SYNDIG1, PDE4B, TSC1, SORCS2, EIF3A, SPTBN1, DNM2	801	125	20642	2.26779	0.999998	0.864953	0.861808
GOTERM_BP_DIRECT	GO:0008045~motor neuron axon guidance	5	0.561798	0.0238098	ALCAM, KIF5C, SLIT1, RAC3, NTN1	753	25	16801	4.46242	1	1	1
GOTERM_MF_DIRECT	GO:0046983~protein dimerization activity	12	1.34831	0.0242308	MEF2A, MLXIP, NCOA1, GRM7, E2F1, MITF, OLIG2, USF3, E2F5, ZNF862, HES5, ARNTL	713	143	18277	2.1511	1	1	1
GOTERM_CC_DIRECT	GO:0005874~microtubule	16	1.79775	0.0258112	DNAH9, KIF6, DNM2, CENPE, TPX2, RASSF1, CLIP1, KIF18A, KIF19, DPP9, KIF5C, TEKT1, KIF21A, TPPP, CCDC66, DISC1	801	221	20642	1.86572	0.999999	0.887259	0.884033
KEGG_PATHWAY	bta04728:Dopaminergic synapse	12	1.34831	0.026774	MAPK10, KCNJ5, KCNJ6, GNG3, ATF6B, KIF5C, PPP2R2B, CAMK2A, ITPR2, PRKACB, ARNTL, GNAI2	399	134	9391	2.10773	0.999753	0.91329	0.91329
GOTERM_CC_DIRECT	GO:0000932~P-body	8	0.898876	0.0277411	CNOT7, BTBD2, POLR2G, DCP1A, EIF4E, LSM14A, TNRC6A, LSM2	801	76	20642	2.71266	1	0.897506	0.894242
GOTERM_MF_DIRECT	GO:0008574~ATP-dependent microtubule motor activity, plus-end-directed	4	0.449438	0.0310478	CENPE, KIF18A, KIF19, KIF5C	713	18	18277	5.69643	1	1	1
GOTERM_BP_DIRECT	GO:0046677~response to antibiotic	4	0.449438	0.0323496	CYB5R4, HYAL1, HYAL2, HYAL3	753	16	16801	5.57802	1	1	1
GOTERM_MF_DIRECT	GO:0004712~protein serine/threonine/tyrosine kinase activity	18	2.02247	0.0327516	MAST4, CSNK2A1, ROCK2, MAST2, INSR, PRKCD, CAMK2A, MERTK, CDC42BPA, CDK7, AAK1, MAP3K8, JAK2, MAP4K5, PRKACB, ROS1, CSNK1G2, PRKG1	713	267	18277	1.72813	1	1	1
GOTERM_MF_DIRECT	GO:0042393~histone binding	12	1.34831	0.0328649	PRMT6, NPM2, KAT6B, CTSL, BRPF3, HAT1, LEF1, RNF8, DPF3, PWWP2A, TP53BP1, JAK2	713	150	18277	2.05072	1	1	1
GOTERM_CC_DIRECT	GO:0030136~clathrin-coated vesicle	6	0.674157	0.0346305	DENND1A, VPS33A, AAK1, SNX9, TLN2, SNAP91	801	47	20642	3.28982	1	1	0.998179
GOTERM_CC_DIRECT	GO:0005576~extracellular region	44	4.94382	0.0348153	SFTA2, DRAXIN, LAMA1, CPQ, COL11A1, NRXN3, DPT, DEFB124, DNAH9, DEFB123, CSN2, DEFB122, NTN1, LTBP1, FSTL4, C2, SCGN, BPIFA1, NPY, C9, MGAT5, ARSK, CSN1S1, BCHE, ANGPT4, FKBPL, ODAM, DEFB116, SERPINF1, RARRES2, DEFB122A, LGI2, TMEM171, NRG2, NPNT, USH2A, DCN, TGFBR3, QPCT, PPIA, EGFL8, CFB, PLBD2, VWA7	801	835	20642	1.35796	1	1	0.998179
GOTERM_BP_DIRECT	GO:0030307~positive regulation of cell growth	7	0.786517	0.03556	USP47, SLC44A4, EXOSC4, CSNK2A1, HYAL1, BCL2, EIF4G2	753	55	16801	2.83972	1	1	1
KEGG_PATHWAY	bta04151:PI3K-Akt signaling pathway	25	2.80899	0.0356393	CHRM2, TNXB, ITGB5, ATF6B, LAMA1, TGFA, PDGFA, LPAR3, FOXO3, PIK3R6, PIK3R5, GYS2, GNG3, ITGB8, JAK2, EIF4E, ANGPT4, INSR, TSC1, OSMR, FGF17, PPP2R2B, BCL2, PIK3AP1, BCL2L1	399	384	9391	1.53231	0.999985	1	1
GOTERM_MF_DIRECT	GO:0003700~transcription factor activity, sequence-specific DNA binding	17	1.91011	0.0360468	ZNF581, ATF6B, CDX1, GFI1, PBX2, FOXK2, RFX3, MITF, TFCP2L1, NRF1, FOXO3, NR2C2, CARF, ARNTL, ZNF524, TP63, ZNF366	713	250	18277	1.74311	1	1	1
GOTERM_BP_DIRECT	GO:0018027~peptidyl-lysine dimethylation	3	0.337079	0.0361683	EHMT2, SETD7, SMYD2	753	7	16801	9.56232	1	1	1
GOTERM_BP_DIRECT	GO:0000724~double-strand break repair via homologous recombination	8	0.898876	0.036628	RAD51B, WDR48, RMI1, RECQL, NABP2, RPA1, RPA2, ZSWIM7	753	70	16801	2.54995	1	1	1
GOTERM_BP_DIRECT	GO:0003333~amino acid transmembrane transport	4	0.449438	0.0380085	SLC36A1, SLC38A1, SLC38A7, SLC38A9	753	17	16801	5.2499	1	1	1
GOTERM_MF_DIRECT	GO:0001540~beta-amyloid binding	6	0.674157	0.0381558	INSR, FBXO2, ADRB2, CSN1S1, APBB3, AGER	713	48	18277	3.20424	1	1	1
GOTERM_BP_DIRECT	GO:0010595~positive regulation of endothelial cell migration	6	0.674157	0.0384268	CCBE1, BMPR2, ZNF580, ROCK2, RAC3, RIN2	753	42	16801	3.18744	1	1	1
GOTERM_BP_DIRECT	GO:0010507~negative regulation of autophagy	5	0.561798	0.0388757	BCL2, FOXK2, ADRA1A, RNF5, EIF4G2	753	29	16801	3.84691	1	1	1
GOTERM_CC_DIRECT	GO:0016607~nuclear speck	21	2.35955	0.0397307	CARMIL1, IK, TMEM179B, YTHDC1, API5, EHMT2, ZBTB16, SDCBP2, GTF2H4, NXF1, SNRNP40, CNOT7, GRK5, DDX39B, U2AF2, FEV, CMYA5, ARL6IP4, SNRPB2, DZIP1, EIF4E	801	337	20642	1.60586	1	1	0.998179
GOTERM_CC_DIRECT	GO:0000785~chromatin	18	2.02247	0.0399102	NCOA1, MEF2A, TIPIN, MYOCD, NPM2, CENPX, EHMT2, RFX3, MAU2, NCOR1, HNRNPK, WDR82, HAT1, E2F1, TAF4, TP63, BRDT, NELFE	801	275	20642	1.68678	1	1	0.998179
GOTERM_CC_DIRECT	GO:0005764~lysosome	15	1.68539	0.0409528	ATP6V1A, UVRAG, WDR48, CPQ, WDR45B, VPS33A, HYAL1, CTSL, HGS, HYAL2, NAAA, ARSK, HYAL3, PPT2, MARCHF3	801	215	20642	1.79793	1	1	0.998179
GOTERM_CC_DIRECT	GO:0048471~perinuclear region of cytoplasm	26	2.92135	0.0443485	CYFIP2, USO1, CABP2, TGFA, AQP2, BICD1, MTDH, CTIF, CYB5R4, RAB40B, HYAL2, PDE4B, RAC3, PSMF1, TPPP, EIF4E, ROS1, DMTN, GGPS1, PRKCD, SELE, RNF41, OAS2, CDK2AP1, LCP1, PLEC	801	448	20642	1.4956	1	1	0.998179
GOTERM_MF_DIRECT	GO:0004415~hyalurononglucosaminidase activity	3	0.337079	0.0454875	HYAL1, HYAL2, HYAL3	713	9	18277	8.54465	1	1	1
KEGG_PATHWAY	bta03018:RNA degradation	8	0.898876	0.0467657	ZCCHC7, CNOT7, CNOT6L, EXOSC4, SKIC2, SKIC3, DCP1A, LSM2	399	78	9391	2.41398	1	1	1
GOTERM_BP_DIRECT	GO:0061626~pharyngeal arch artery morphogenesis	3	0.337079	0.0468166	EDNRA, BMPR2, ADGRF5	753	8	16801	8.36703	1	1	1
GOTERM_BP_DIRECT	GO:0071493~cellular response to UV-B	3	0.337079	0.0468166	HYAL1, HYAL2, HYAL3	753	8	16801	8.36703	1	1	1
GOTERM_MF_DIRECT	GO:0000978~RNA polymerase II core promoter proximal region sequence-specific DNA binding	52	5.8427	0.049988	ZNF133, GFI1, TFCP2L1, CARF, BACH2, FOXQ1, ZNF524, SOX6, TP63, ZNF366, MEF2A, ZNF18, RFX3, MITF, OLIG2, NPAS4, ZEB2, ZEB1, ZNF599, ATF3, ATF6B, LEF1, FOXK2, NRF1, NR2C2, FOXO3, ZBTB3, ARNTL, E2F1, NKX2-1, SMYD3, E2F5, HES5, ZNF784, MLXIP, SMAD1, ARNT2, ZFHX3, ZNF581, POU2F1, DMRT1, ZNF580, IRX6, CDX1, IRX3, ZBTB16, ZNF181, FOXJ2, PBX2, ZBTB12, GFI1B, ZFP62	713	1035	18277	1.28789	1	1	1
GOTERM_BP_DIRECT	GO:0035024~negative regulation of Rho protein signal transduction	4	0.449438	0.0507211	KANK1, ARHGAP42, MYOC, DLC1	753	19	16801	4.69728	1	1	1
GOTERM_BP_DIRECT	GO:0071880~adenylate cyclase-activating adrenergic receptor signaling pathway	4	0.449438	0.0507211	CHRM3, ADRB2, ADRA1B, ADRA1A	753	19	16801	4.69728	1	1	1
GOTERM_CC_DIRECT	GO:0070161~anchoring junction	4	0.449438	0.0516345	HNRNPK, FBP2, SNTA1, DNM2	801	22	20642	4.68551	1	1	0.998179
GOTERM_MF_DIRECT	GO:0004114~3',5'-cyclic-nucleotide phosphodiesterase activity	4	0.449438	0.0522795	PDE4B, PDE5A, PDE6A, PDE7B	713	22	18277	4.66072	1	1	1
KEGG_PATHWAY	bta01521:EGFR tyrosine kinase inhibitor resistance	8	0.898876	0.0523992	BCL2, PDGFA, TGFA, NRG2, FOXO3, JAK2, EIF4E, BCL2L1	399	80	9391	2.35363	1	1	1
GOTERM_CC_DIRECT	GO:0030425~dendrite	16	1.79775	0.0534664	CHRM2, CHRM3, DENND1A, UNC5C, THY1, GNAI2, C4A, SCGN, GNG3, NIN, ALCAM, PSD2, GRM7, KIF21A, FAT3, PLEC	801	244	20642	1.68985	1	1	0.998179
GOTERM_MF_DIRECT	GO:0008097~5S rRNA binding	3	0.337079	0.0554211	RPL5, TST, RPF2	713	10	18277	7.69018	1	1	1
GOTERM_CC_DIRECT	GO:0090575~RNA polymerase II transcription factor complex	8	0.898876	0.0573088	NCOA1, POU2F1, ATF6B, HYAL2, HLTF, E2F1, E2F5, ATF3	801	89	20642	2.31643	1	1	0.998179
GOTERM_BP_DIRECT	GO:0010259~multicellular organism aging	4	0.449438	0.0577528	EDNRA, HYAL2, ADRA1A, TP63	753	20	16801	4.46242	1	1	1
GOTERM_BP_DIRECT	GO:0045860~positive regulation of protein kinase activity	5	0.561798	0.0583076	CENPE, RASSF2, XRCC5, SNX9, CACUL1	753	33	16801	3.38062	1	1	1
GOTERM_BP_DIRECT	GO:0098742~cell-cell adhesion via plasma-membrane adhesion molecules	5	0.561798	0.0583076	CDH6, CDH4, CDH26, CD177, ADGRL3	753	33	16801	3.38062	1	1	1
GOTERM_BP_DIRECT	GO:0071044~histone mRNA catabolic process	3	0.337079	0.0584426	EXOSC4, TENT2, MTPAP	753	9	16801	7.43736	1	1	1
GOTERM_MF_DIRECT	GO:0005506~iron ion binding	11	1.23596	0.0595275	NFU1, CYP21A2, HBA, OGFOD1, SCD5, OGFOD2, CYP20A1, OGFOD3, HBQ1, PPEF2, LTF	713	146	18277	1.93132	1	1	1
GOTERM_CC_DIRECT	GO:0005783~endoplasmic reticulum	36	4.04494	0.0596825	AHCYL2, NECAB3, CYBC1, GOLT1B, CPQ, USO1, FAIM2, THY1, AGPAT1, RNF5, ZDHHC2, CYB561D2, CYB5R4, HYAL3, STOM, PSMF1, SCN5A, TP63, SLC36A1, UVRAG, BCHE, USP25, CERS5, POU2F1, MYOC, FBXO2, PRKCD, BFAR, PCDHA13, TECRL, ALG10, PDIA4, CPED1, DNAJC3, TMX3, KCTD17	801	685	20642	1.35435	1	1	0.998179
GOTERM_MF_DIRECT	GO:0003690~double-stranded DNA binding	7	0.786517	0.061339	RAD51B, MAU2, WDR48, CENPX, MCM10, GTF2H4, LSM14A	713	72	18277	2.49219	1	1	1
GOTERM_MF_DIRECT	GO:0003697~single-stranded DNA binding	8	0.898876	0.0614538	PURB, RAD51B, WDR48, NABP2, RPA2, MCM10, POLR2G, SSBP2	713	90	18277	2.27857	1	1	1
KEGG_PATHWAY	bta04144:Endocytosis	17	1.91011	0.0627167	ACTR3, HSPA1L, CLTB, ARAP3, EPN1, RAB22A, DNM2, RNF41, PSD2, GRK5, HGS, KIF5C, PARD3, MVB12B, CCR5, BOLA, HSPA1A	399	249	9391	1.6069	1	1	1
GOTERM_CC_DIRECT	GO:0001650~fibrillar center	10	1.1236	0.0635993	ARHGAP32, CDK7, CCDC137, USO1, FOXJ2, SNRPB2, BTBD10, AGER, PEX14, MTDH	801	129	20642	1.9977	1	1	0.998179
GOTERM_MF_DIRECT	GO:0043325~phosphatidylinositol-3,4-bisphosphate binding	4	0.449438	0.0649271	ARAP3, COMMD1, TLN2, MYO1G	713	24	18277	4.27232	1	1	1
GOTERM_BP_DIRECT	GO:0007288~sperm axoneme assembly	4	0.449438	0.065217	BBS2, SPEF2, CFAP65, FSIP2	753	21	16801	4.24992	1	1	1
GOTERM_BP_DIRECT	GO:0031116~positive regulation of microtubule polymerization	4	0.449438	0.065217	CLIP1, NIN, RAC3, SLAIN2	753	21	16801	4.24992	1	1	1
GOTERM_CC_DIRECT	GO:0030424~axon	14	1.57303	0.0657976	SLC38A1, IRX3, INSR, MYCBP2, LPAR3, C4A, ALCAM, SLC38A7, KIF21A, EMB, ADGRL2, PPFIA2, PLEC, ADGRL3	801	210	20642	1.71802	1	1	0.998179
GOTERM_MF_DIRECT	GO:0047555~3',5'-cyclic-GMP phosphodiesterase activity	3	0.337079	0.0660294	PDE6G, PDE5A, PDE6A	713	11	18277	6.99107	1	1	1
GOTERM_MF_DIRECT	GO:0001227~transcriptional repressor activity, RNA polymerase II transcription regulatory region sequence-specific binding	17	1.91011	0.0670243	ZFHX3, GFI1, IRX3, ZBTB16, LEF1, FOXK2, ZBTB12, FOXO3, ZNF25, BACH2, FOXQ1, PURB, GFI1B, ZEB1, ZNF557, ATF3, HES5	713	272	18277	1.60212	1	1	1
KEGG_PATHWAY	bta03460:Fanconi anemia pathway	6	0.674157	0.0681315	WDR48, CENPX, RMI1, RPA1, RPA2, FAAP100	399	52	9391	2.71573	1	1	1
GOTERM_CC_DIRECT	GO:0072686~mitotic spindle	8	0.898876	0.0692609	TPX2, NCOR1, HDAC3, NUDCD2, ODAM, CDC7, TPPP, LSM14A	801	93	20642	2.2168	1	1	0.998179
GOTERM_BP_DIRECT	GO:0007155~cell adhesion	20	2.24719	0.0699227	TNXB, ITGB5, LAMA1, PCDHGC4, PCDHGC3, NRXN3, DPT, PCDHA13, NPNT, AGER, SELP, ALCAM, SELL, PARD3, TLN2, SUSD5, MYH10, CD34, FREM2, HES5	753	294	16801	1.51783	1	1	1
GOTERM_CC_DIRECT	GO:0046658~anchored component of plasma membrane	4	0.449438	0.070871	RTN4RL1, HYAL2, TEX101, CD177	801	25	20642	4.12325	1	1	0.998179
GOTERM_BP_DIRECT	GO:0006103~2-oxoglutarate metabolic process	3	0.337079	0.0709377	MRPS36, IDH1, GOT2	753	10	16801	6.69363	1	1	1
GOTERM_BP_DIRECT	GO:0007213~G-protein coupled acetylcholine receptor signaling pathway	3	0.337079	0.0709377	CHRM2, CHRM3, GNAI2	753	10	16801	6.69363	1	1	1
KEGG_PATHWAY	bta04919:Thyroid hormone signaling pathway	10	1.1236	0.0711176	NCOA1, NCOR1, HDAC3, NOTCH4, RCAN2, SLC16A10, MED27, PRKACB, PLCD1, MED13L	399	121	9391	1.94515	1	1	1
GOTERM_CC_DIRECT	GO:0005730~nucleolus	35	3.93258	0.0712023	ZCCHC7, RPL5, NARF, TMEM179B, SETD7, MCM10, ZCCHC17, RPF2, RPAP2, EXOSC4, ARL6IP4, SCN5A, SPTBN1, PRMT6, NAA50, NPM2, NOP16, SCAF11, XRCC5, URB2, MED27, SDCBP2, WDR55, MAD2L2, RSL1D1, NIN, CENPH, CDKN2AIPNL, KATNBL1, WDR82, WDFY3, RBIS, BRWD1, EIF3A, ATF3	801	674	20642	1.33822	1	1	0.998179
GOTERM_MF_DIRECT	GO:0016787~hydrolase activity	11	1.23596	0.0712311	PNKD, ENTPD1, AHCYL2, HDAC3, SKIC2, TEX30, XRCC5, EPHX4, OPLAH, OVCA2, ATP6V0E2	713	151	18277	1.86737	1	1	1
GOTERM_BP_DIRECT	GO:0065003~macromolecular complex assembly	6	0.674157	0.0718488	DMTN, GPAA1, MITF, CD247, PEX14, HES5	753	50	16801	2.67745	1	1	1
GOTERM_CC_DIRECT	GO:0009986~cell surface	22	2.47191	0.0722487	BMPR2, ITGB5, NOTCH4, GOT2, SERPINF2, BSP5, TGFA, PDGFA, BSP3, ANTXR1, PDIA4, TGFBR3, TMX3, RTN4RL1, ADGRF5, ITGB8, SCN5A, SLC26A9, VAMP4, EGFL8, ROS1, LTF	801	384	20642	1.47642	1	1	0.998179
GOTERM_CC_DIRECT	GO:0031901~early endosome membrane	8	0.898876	0.0724647	INPP5B, WDR81, HGS, SYNDIG1, LDLRAD4, SORCS2, MARCHF3, TMEM163	801	94	20642	2.19322	1	1	0.998179
KEGG_PATHWAY	bta00270:Cysteine and methionine metabolism	6	0.674157	0.0727443	MPST, AHCYL2, SDS, TST, GOT2, MAT2B	399	53	9391	2.66449	1	1	1
GOTERM_BP_DIRECT	GO:1904262~negative regulation of TORC1 signaling	4	0.449438	0.0730988	SZT2, NPRL2, UBE2D1, PRKACB	753	22	16801	4.05674	1	1	1
GOTERM_BP_DIRECT	GO:0051894~positive regulation of focal adhesion assembly	4	0.449438	0.0730988	MYOC, RAC3, TSC1, THY1	753	22	16801	4.05674	1	1	1
GOTERM_BP_DIRECT	GO:0002027~regulation of heart rate	4	0.449438	0.0730988	FKBP1A, EDNRA, SCN10A, SNTA1	753	22	16801	4.05674	1	1	1
KEGG_PATHWAY	bta04270:Vascular smooth muscle contraction	11	1.23596	0.0734851	EDNRA, ADORA2B, ROCK2, PRKCD, ITPR2, ADCY2, ADRA1B, ADRA1A, MYH10, PRKACB, PRKG1	399	140	9391	1.84928	1	1	1
KEGG_PATHWAY	bta04611:Platelet activation	10	1.1236	0.0740676	APBB1IP, ROCK2, ITPR2, ADCY2, TLN2, PRKACB, PRKG1, PIK3R6, GNAI2, PIK3R5	399	122	9391	1.92921	1	1	1
GOTERM_MF_DIRECT	GO:0004821~histidine-tRNA ligase activity	2	0.224719	0.0763966	HARS1, HARS2	713	2	18277	25.6339	1	1	1
GOTERM_MF_DIRECT	GO:0001642~group III metabotropic glutamate receptor activity	2	0.224719	0.0763966	GRM7, GRM8	713	2	18277	25.6339	1	1	1
GOTERM_MF_DIRECT	GO:0033906~hyaluronoglucuronidase activity	2	0.224719	0.0763966	HYAL2, HYAL3	713	2	18277	25.6339	1	1	1
GOTERM_MF_DIRECT	GO:0004832~valine-tRNA ligase activity	2	0.224719	0.0763966	VARS2, VARS1	713	2	18277	25.6339	1	1	1
GOTERM_CC_DIRECT	GO:0030014~CCR4-NOT complex	3	0.337079	0.0765605	CNOT7, CNOT6L, CPEB3	801	12	20642	6.44257	1	1	0.998179
KEGG_PATHWAY	bta04928:Parathyroid hormone synthesis, secretion and action	9	1.01124	0.0769602	MEF2A, ATF6B, NACA, BCL2, PDE4B, ITPR2, ADCY2, PRKACB, GNAI2	399	105	9391	2.0174	1	1	1
GOTERM_CC_DIRECT	GO:0045202~synapse	20	2.24719	0.0780262	CYFIP2, CHRM2, CHRM3, GABRB2, DTNB, GABRA6, DNM2, GNAI2, C4A, SCGN, DNMBP, GLRA3, GRM7, SYT10, RAC3, SLC12A6, CPEB3, PPFIA2, SNTA1, ASIC1	801	344	20642	1.49827	1	1	0.998179
GOTERM_MF_DIRECT	GO:0008094~DNA-dependent ATPase activity	4	0.449438	0.0788333	RAD51B, CDK7, MSH5, HLTF	713	26	18277	3.94368	1	1	1
KEGG_PATHWAY	bta04152:AMPK signaling pathway	10	1.1236	0.0801912	GYS2, PPP2R2B, FASN, INSR, SCD5, TSC1, MLYCD, FOXO3, ADRA1A, FBP2	399	124	9391	1.89809	1	1	1
GOTERM_BP_DIRECT	GO:0032880~regulation of protein localization	7	0.786517	0.0832956	FKBP1A, BTNL9, RSL1D1, MYCBP2, DZIP1L, BCL2, AAK1	753	68	16801	2.29683	1	1	1
GOTERM_BP_DIRECT	GO:0055117~regulation of cardiac muscle contraction	3	0.337079	0.084201	SCN10A, ADRA1B, ADRA1A	753	11	16801	6.08511	1	1	1
GOTERM_BP_DIRECT	GO:0006939~smooth muscle contraction	3	0.337079	0.084201	FKBP1A, ROCK2, ADRB2	753	11	16801	6.08511	1	1	1
GOTERM_MF_DIRECT	GO:0000993~RNA polymerase II core binding	4	0.449438	0.0862316	CTR9, SMYD2, WAC, SMYD3	713	27	18277	3.79762	1	1	1
GOTERM_BP_DIRECT	GO:0001764~neuron migration	9	1.01124	0.0866706	CEP85L, NKX2-1, RAC3, FAT3, DISC1, NTN1, PRKG1, CDK5R2, ADGRL3	753	102	16801	1.96871	1	1	1
KEGG_PATHWAY	bta04211:Longevity regulating pathway	8	0.898876	0.0867585	ATF6B, INSR, EHMT2, ADCY2, TSC1, FOXO3, EIF4E, PRKACB	399	90	9391	2.09212	1	1	1
KEGG_PATHWAY	bta04914:Progesterone-mediated oocyte maturation	8	0.898876	0.0867585	MAPK10, MAD2L2, CCNB1, ADCY2, CPEB3, PRKACB, ANAPC1, GNAI2	399	90	9391	2.09212	1	1	1
KEGG_PATHWAY	bta04350:TGF-beta signaling pathway	9	1.01124	0.0873548	SMAD1, BMPR2, NCOR1, CHRD, INHCA, GDF6, E2F5, LTBP1, DCN	399	108	9391	1.96136	1	1	1
GOTERM_BP_DIRECT	GO:2000721~positive regulation of transcription from RNA polymerase II promoter involved in smooth muscle cell differentiation	2	0.224719	0.0875176	MYOCD, NPNT	753	2	16801	22.3121	1	1	1
GOTERM_BP_DIRECT	GO:0006427~histidyl-tRNA aminoacylation	2	0.224719	0.0875176	HARS1, HARS2	753	2	16801	22.3121	1	1	1
GOTERM_BP_DIRECT	GO:0045069~regulation of viral genome replication	2	0.224719	0.0875176	BCL2, PPIA	753	2	16801	22.3121	1	1	1
GOTERM_BP_DIRECT	GO:1900229~negative regulation of single-species biofilm formation in or on host organism	2	0.224719	0.0875176	BPIFA1, LTF	753	2	16801	22.3121	1	1	1
GOTERM_BP_DIRECT	GO:0034970~histone H3-R2 methylation	2	0.224719	0.0875176	PRMT6, CARM1	753	2	16801	22.3121	1	1	1
GOTERM_BP_DIRECT	GO:0046929~negative regulation of neurotransmitter secretion	2	0.224719	0.0875176	PNKD, ASIC1	753	2	16801	22.3121	1	1	1
GOTERM_BP_DIRECT	GO:0061643~chemorepulsion of axon	2	0.224719	0.0875176	UNC5C, NTN1	753	2	16801	22.3121	1	1	1
GOTERM_BP_DIRECT	GO:0006438~valyl-tRNA aminoacylation	2	0.224719	0.0875176	VARS2, VARS1	753	2	16801	22.3121	1	1	1
GOTERM_BP_DIRECT	GO:0030036~actin cytoskeleton organization	11	1.23596	0.0876284	SPECC1, KANK1, DMTN, TNXB, ROCK2, DLC1, PHACTR3, RAC3, CDC42BPA, ARHGAP26, SPTBN1	753	137	16801	1.79148	1	1	1
GOTERM_MF_DIRECT	GO:0044325~ion channel binding	8	0.898876	0.0878875	FKBP1A, SCN10A, LRRC38, PDE4B, ITPR2, KCNAB1, SCN5A, SNTA1	713	98	18277	2.09257	1	1	1
GOTERM_CC_DIRECT	GO:0031838~haptoglobin-hemoglobin complex	3	0.337079	0.0882265	HBM, HBA, HBQ1	801	13	20642	5.94699	1	1	0.998179
GOTERM_MF_DIRECT	GO:0043177~organic acid binding	3	0.337079	0.0890045	HBM, HBA, HBQ1	713	13	18277	5.91552	1	1	1
GOTERM_MF_DIRECT	GO:0070492~oligosaccharide binding	3	0.337079	0.0890045	SELP, SELL, SELE	713	13	18277	5.91552	1	1	1
GOTERM_MF_DIRECT	GO:0005545~1-phosphatidylinositol binding	3	0.337079	0.0890045	WDFY3, SNX9, SNAP91	713	13	18277	5.91552	1	1	1
GOTERM_CC_DIRECT	GO:0030133~transport vesicle	5	0.561798	0.0898804	PCSK2, ATP6V1A, SFTA2, YIPF2, SPX	801	44	20642	2.92844	1	1	0.998179
GOTERM_MF_DIRECT	GO:0005524~ATP binding	66	7.41573	0.0901544	PANK4, BMPR2, MAST4, CHD9, MAST2, UBE2D1, OPLAH, NRBP2, KIF19, KIF5C, KIF21A, MAP3K8, MTPAP, JAK2, PRKACB, STK32B, ROS1, PRKG1, ACTR3, MAP2K4, ENTPD1, CSNK2A1, PRKCD, RECQL, KIF6, RAD51B, DDX39B, MYO3B, SKIC2, OAS2, MSH5, RAD54L2, CSNK1G2, ATP6V1A, ROCK2, CAMK2A, TRANK1, ADCY2, DNAH9, AK5, GRK5, HLTF, PLXNA1, TENT2, MAP4K5, VARS2, MYH10, VARS1, HARS1, HSPA1L, XRCC5, GLYCTK, INSR, DCLK2, CDC7, CDC…	713	1415	18277	1.19565	1	1	1
KEGG_PATHWAY	bta04727:GABAergic synapse	8	0.898876	0.0907643	GABRB2, KCNJ6, GNG3, SLC38A1, GABRA6, ADCY2, PRKACB, GNAI2	399	91	9391	2.06913	1	1	1
KEGG_PATHWAY	bta04020:Calcium signaling pathway	17	1.91011	0.0912663	CHRM2, CHRM3, CAMK2A, TGFA, ITPR2, PDGFA, ADCY2, ADRB2, ADRA1B, ADRA1A, ITPKB, FGF17, EDNRA, ADORA2B, PRKACB, PLCD1, MCU	399	263	9391	1.52136	1	1	1
GOTERM_BP_DIRECT	GO:0007165~signal transduction	28	3.14607	0.0938682	GABRB2, TENM2, ARHGAP19, RASAL2, LRRC2, INPP5B, RASSF1, ARHGAP42, GLRA3, RASSF2, GRK5, RASSF4, PDE4B, SPX, PDE6A, ANGPT4, GABRA6, ARAP3, ARHGAP26, APBB1IP, ARHGAP32, LRRC7, DLC1, IAPP, PDE5A, PDE7B, PIK3AP1, RIN2	753	461	16801	1.35518	1	1	1
GOTERM_BP_DIRECT	GO:1904862~inhibitory synapse assembly	3	0.337079	0.0981388	NPAS4, GABRB2, LGI2	753	12	16801	5.57802	1	1	1
GOTERM_BP_DIRECT	GO:0018026~peptidyl-lysine monomethylation	3	0.337079	0.0981388	KMT2A, SETD7, SMYD2	753	12	16801	5.57802	1	1	1
GOTERM_BP_DIRECT	GO:0042327~positive regulation of phosphorylation	3	0.337079	0.0981388	GLMN, BTBD10, PPARGC1B	753	12	16801	5.57802	1	1	1
GOTERM_BP_DIRECT	GO:0090136~epithelial cell-cell adhesion	3	0.337079	0.0981388	ITGB5, CTNNA3, PLEKHA7	753	12	16801	5.57802	1	1	1
GOTERM_BP_DIRECT	GO:0045184~establishment of protein localization	4	0.449438	0.099081	SMYD3, DZIP1, NPNT, USH2A	753	25	16801	3.56993	1	1	1
GOTERM_BP_DIRECT	GO:0006367~transcription initiation from RNA polymerase II promoter	4	0.449438	0.099081	TAF6L, CDK7, POLR2G, TAF4	753	25	16801	3.56993	1	1	1
GOTERM_BP_DIRECT	GO:0010575~positive regulation of vascular endothelial growth factor production	4	0.449438	0.099081	CCBE1, ADORA2B, CXCL17, C3AR1	753	25	16801	3.56993	1	1	1
