# Supplementary material for: Selection Signal Analysis Reveals Hainan Yellow Cattle Are Being Selectively Bred for Heat Tolerance
Source: Animals (Basel). 2024 Feb 29;14(5):775. doi: 10.3390/ani14050775 (PMC10931139; doi:10.3390/ani14050775)
Supplement: Supplementary file 1 [file animals-14-00775-s001.zip › Supplementary Tables/Supplementary Table S6.xlsx]

## Sheet: Sheet1
Supplementary Table S6:Genes collectively screened by three methods.
5S_rRNA
7SK
AHCYL2
ATF6B
ATP6V0E2
BEST1
BoLA
bta-mir-10167
CD53
CHRM2
CHRM3
COL11A1
CPED1
DNAJC3
EHMT2
ENTPD1
FKBPL
GRK5
HBA
HBM
HBQ1
HSPA1A
HSPA1L
ING3
KHDRBS2
LRRC61
LSM2
MRTFB
OR2B3
PTGR3
RNF115
RPF2
SFTA2
SLC44A4
SOX6
TMX3
TTC9C
VARS1
VWA7
ZBTB12
ZNF37A
ZNF862
